# Supplementary material for: NetRank Recovers Known Cancer Hallmark Genes as Universal Biomarker Signature for Cancer Outcome Prediction
Source: Front Bioinform. 2022 Mar 23;2:780229. doi: 10.3389/fbinf.2022.780229 (PMC9580863; doi:10.3389/fbinf.2022.780229)
Supplement: Supplementary file 2 [file DataSheet3.xlsx]

## Sheet: Sheet 1 Breast
Signature(gene)	Frequency
PCNA	13
FOS	11
RAD51	10
CDK4	9
GAPDH	9
TOP2A	9
AR	8
BCL2	8
CCNB1	8
CDK2	8
ISG15	8
OASL	8
ACACB	7
BIRC5	7
CAD	7
CDK1	7
CDKN2A	7
ESR1	7
HDAC2	7
HSPA5	7
NRAS	7
PLK1	7
SMARCA4	7
AURKA	6
AURKB	6
CDC20	6
CTNNB1	6
EZH2	6
FGF2	6
HDAC1	6
MAPK1	6
OAS3	6
PPARG	6
RAC3	6
SRC	6
TSPO	6
YWHAZ	6
ACTB	5
ALB	5
CDC42	5
DCN	5
EGR1	5
GMPS	5
HSP90AB1	5
HSPA8	5
KIT	5
MAPK14	5
OAS2	5
RHOA	5
TNF	5

## Sheet: Sheet 2 Liver
Signature(gene)	Frequency
CAT	8
CDKN2A	8
ESR1	8
HDAC1	8
RAC1	8
TOP2A	8
UBD	8
ACLY	7
CTNNB1	7
DECR1	7
FOS	7
HSP90AB1	7
JUN	7
ACACB	6
CCND1	6
CDC42	6
CDH1	6
FAU	6
FYN	6
HRAS	6
HSPA4	6
NFKB1	6
NRAS	6
PCNA	6
ACACA	5
CAD	5
CDK1	5
GAPDH	5
ITGA2	5
RHOA	5
SMARCA4	5
SUMO2	5
UBC	5
UMPS	5
XPO1	5
ACTB	4
AKT1	4
ALB	4
CD8A	4
CDK4	4
EGFR	4
ELAVL1	4
F2	4
HSP90AA1	4
HSPA8	4
MAPK1	4
MAPK14	4
MYC	4
PRDM10	4
SRC	4

## Sheet: Sheet 3 Prostate
Signature(gene)	Frequency
CDK4	6
MYC	6
PRKCA	6
BCL2	5
CTNNB1	5
FOS	5
GRB2	5
ACACA	4
ACTA2	4
AR	4
CAD	4
DECR1	4
EGFR	4
ESR1	4
FRAP1	4
HRAS	4
ITGA2	4
PTEN	4
RAD51	4
STAT3	4
TSPO	4
VEGFA	4
ACTB	3
ALB	3
CDKN2A	3
EGR1	3
GAPDH	3
GART	3
HDAC1	3
HSP90AA1	3
IGF1	3
IL6	3
INS	3
ISG15	3
KIT	3
MAPK1	3
OAS2	3
P4HB	3
POLR2A	3
PPP3CB	3
PRDM10	3
RAC3	3
SMARCA4	3
SUMO2	3
TOP2A	3
UBB	3
UBL4A	3
YWHAZ	3
ABL1	2
ACACB	2

## Sheet: Sheet 4 Leukemia
Signature(gene)	Frequency
PCNA	5
PTPRC	5
RHOC	5
ACTA2	3
CD8A	3
CTNNB1	3
FGR	3
FYN	3
HCK	3
HDAC2	3
HDAC3	3
HSP90AB1	3
HSPA5	3
KRAS	3
LCK	3
MAPK1	3
MAPK8	3
MYC	3
RHOA	3
SMARCA4	3
TOP2A	3
ABL1	2
ACTB	2
ACTR2	2
ADCY7	2
AURKB	2
BCL2	2
BIRC5	2
CAD	2
CCT2	2
CD44	2
CDK1	2
CDK4	2
CDK6	2
CSF1R	2
DPYD	2
DUT	2
ERBB4	2
FURIN	2
GMPS	2
H2AFZ	2
HACE1	2
HSPA4	2
IRAK2	2
ISG15	2
JAK2	2
KIT	2
LRRK2	2
MAPK13	2
MAPK14	2

## Sheet: Sheet 5 Lung
Signature(gene)	Frequency
ELAVL1	5
RAD51	5
UMPS	5
CAD	4
CDK2	4
CDK4	4
CDKN2A	4
FOS	4
GAPDH	4
GSK3B	4
HRAS	4
PCNA	4
RAC1	4
TSPO	4
UBB	4
UBC	4
ACLY	3
ACTB	3
BCL2	3
CAT	3
CREB1	3
CSNK2A1	3
EGFR	3
EP300	3
ERBB2	3
GMPS	3
GRB2	3
HDAC1	3
HDAC2	3
HSP90AA1	3
MYC	3
NOTCH1	3
RAC3	3
RHOB	3
STAT3	3
SUMO2	3
TOP2A	3
UBL4A	3
AKT1	2
AURKB	2
BRCA1	2
CCNB1	2
CCND1	2
CDK1	2
CDK16	2
EGR1	2
EPR-1	2
ESR1	2
FURIN	2
HSP90AB1	2

## Sheet: Sheet 6 Lymphoma
Signature(gene)	Frequency
GART	4
CDK5	3
OAS2	3
RHOH	3
ACACB	2
BCL2	2
CDK4	2
DMD	2
EP300	2
FOS	2
FOXO1	2
GNB1	2
HSPA2	2
HSPD1	2
ICAM1	2
IL6	2
JAK1	2
LCK	2
LRRK2	2
MAPK11	2
MYO1G	2
NFKB1	2
OAS3	2
PHLPP1	2
PRDM10	2
PSEN1	2
PTEN	2
RAD23B	2
RB1	2
RHOB	2
RRAS	2
SMARCA2	2
STAT1	2
SYK	2
UMPS	2
VEGFA	2
ABCA1	1
ABCB1	1
ACACA	1
ACLY	1
ACTBL2	1
ACTC1	1
ACTG2	1
ACTN3	1
ACTR3B	1
ADCY4	1
ADCY6	1
ADCY9	1
AIF1	1
ALDH1L1	1

## Sheet: Sheet 7 Colorectal
Signature(gene)	Frequency
LCK	4
CD4	3
FGFR1	3
RHOBTB2	3
ACTC1	2
ACTN3	2
APOE	2
CD8A	2
CDC42	2
CDH1	2
CDH2	2
CFTR	2
EGFR	2
EGR1	2
ERN2	2
ESR1	2
FYN	2
GSK3A	2
HDAC9	2
ICAM1	2
ITGAM	2
MAPK13	2
MAPK3	2
MMP9	2
MYC	2
PDGFRB	2
PIKFYVE	2
PRKDC	2
SETD2	2
TGFB1	2
TOP2B	2
XPO1	2
ABCA1	1
ABCB4	1
ABCE1	1
ABCG2	1
ACLY	1
ACTA2	1
ACTG2	1
ACTL7B	1
ACTR1B	1
ADCY10	1
ADCY2	1
AGPAT3	1
ALG11	1
ALYREF	1
ANKRD1	1
ANKRD28	1
APAF1	1
APP	1

## Sheet: Sheet 8 Colon
Signature(gene)	Frequency
KRAS	2
STAT3	2
ACACA	1
ACTR1B	1
APP	1
ARL6	1
BAX	1
CCT2	1
CDH1	1
CDK1	1
CDK17	1
CDK5	1
CFTR	1
CREB1	1
CREBBP	1
CSNK2A1	1
CSNK2A3	1
CXCL8	1
DLG3	1
DVL1	1
EGFR	1
EGR1	1
EIF4A2	1
ENO1	1
ENO3	1
EP300	1
ERBB2	1
EZR	1
FURIN	1
FYN	1
GAPDH	1
GART	1
GNB1	1
GSR	1
GTPBP4	1
HDAC2	1
HDAC3	1
HIF1A	1
HSP90AB1	1
HSP90B1	1
HSPA5	1
ICAM1	1
IL6	1
INSR	1
ITGA2	1
ITGB1	1
JAK2	1
KAT2A	1
KDR	1
LRRK2	1

## Sheet: Sheet 9 Ovarian
Signature(gene)	Frequency
ESR1	2
HSD17B2	2
ABCB1	1
ACOT8	1
ACTR2	1
ADAL	1
ADAM17	1
ADCY10	1
ADCY8	1
ADRA2A	1
AKT3	1
AMACR	1
ANG	1
AP4B1	1
APOB	1
ARHGAP5	1
ARHGEF3	1
ARPC1A	1
ARSE	1
ASB8	1
ATP2A2	1
B4GALT5	1
BCL2	1
BDNF	1
BMP2	1
BMP4	1
BTBD3	1
BTBD7	1
CBX4	1
CCNA1	1
CCNB2	1
CCR5	1
CCT4	1
CDC14B	1
CDC20	1
CDH17	1
CDK14	1
CDK3	1
CDK5	1
CDKN1A	1
CEP63	1
CIB2	1
CNTN6	1
COPB2	1
COPG	1
COX16	1
CRCT1	1
CREBBP	1
CSNK2A2	1
CTCFL	1

## Sheet: Sheet 10 Pancreatic
Signature(gene)	Frequency
ABL2	1
ACACB	1
ACTC1	1
ADCY6	1
ALDH1A3	1
BBS10	1
BCKDHA	1
CASP3	1
CAT	1
CCND1	1
CDKN1B	1
CSNK2A2	1
DHH	1
EGR1	1
EPHA2	1
FGFR3	1
FKBP1A	1
FKBP1C	1
FOSL1	1
GATA2	1
GNAI1	1
HADHA	1
HDAC10	1
HDAC5	1
HSPA4	1
IHH	1
KAT2B	1
KMT2C	1
LATS1	1
MAPK6	1
NWD1	1
PIK3C3	1
PRKG2	1
PTGS2	1
PXN	1
RALA	1
RET	1
RPS9	1
SERPINB3	1
SERPINB4	1
SGK3	1
SHC1	1
SNRPA1	1
STAT5A	1
STK38	1
TGFB1	1
TNNT2	1
TUBB6	1
UBE2B	1
YWHAG	1

[truncated: 3 more sheets: Sheet 11 Bladder, Sheet 12 Gastric, Sheet 13 Renal]
