# Supplementary material for: NetRank Recovers Known Cancer Hallmark Genes as Universal Biomarker Signature for Cancer Outcome Prediction
Source: Front Bioinform. 2022 Mar 23;2:780229. doi: 10.3389/fbinf.2022.780229 (PMC9580863; doi:10.3389/fbinf.2022.780229)
Supplement: Supplementary file 3 [file DataSheet1.xlsx]

## Sheet: Sheet 1 All fetched articles
PMID	Journal Title	Article Title	Publication Date	Impact_factor
11598267	Science (New York, N.Y.)	A phosphatase associated with metastasis of colorectal cancer.	2001-11-09	41.845
10952316	Nature	Genomic analysis of metastasis reveals an essential role for RhoC.	2000-08-03	42.778
11729113	Gastroenterology	Up-regulation of cyclooxygenase 2 gene expression correlates with tumor angiogenesis in human colorectal cancer.	2001-12-01	17.373
10700174	Nature genetics	Systematic variation in gene expression patterns in human cancer cell lines.	2000-03-01	27.603
11557892	Science (New York, N.Y.)	A gene expression map for Caenorhabditis elegans.	2001-09-14	41.845
11591607	Circulation	Angiotensin II induces circadian gene expression of clock genes in cultured vascular smooth muscle cells.	2001-10-09	23.603
11739164	Blood	Effects of CD2 locus control region sequences on gene expression by retroviral and lentiviral vectors.	2001-12-15	17.543
11598274	Science (New York, N.Y.)	Cancer research. New insights into metastasis.	2001-10-12	41.845
10700175	Nature genetics	A gene expression database for the molecular pharmacology of cancer.	2000-03-01	27.603
11733058	Cell	Comprehensive analysis of photoreceptor gene expression and the identification of candidate retinal disease genes.	2001-11-30	38.637
11451272	Journal of the American College of Cardiology	Enhanced gene expression of chemokines and their corresponding receptors in mononuclear blood cells in chronic heart failure--modulatory effect of intravenous immunoglobulin.	2001-07-01	20.589
11739307	Circulation	Metabolic gene expression in fetal and failing human heart.	2001-12-11	23.603
11302954	Gut	Helicobacter pylori infection induced alteration of gene expression in human gastric cells.	2001-05-01	19.819
11231949	Gastroenterology	Differential gene expression between chronic hepatitis B and C hepatic lesion.	2001-03-01	17.373
11242036	Nature	Involvement of chemokine receptors in breast cancer metastasis.	2001-03-01	42.778
10835600	Nature biotechnology	Gene expression analysis by massively parallel signature sequencing (MPSS) on microbead arrays.	2000-06-01	36.558
11675336	Blood	High-level erythroid-specific gene expression in primary human and murine hematopoietic cells with self-inactivating lentiviral vectors.	2001-11-01	17.543
11685206	Nature genetics	Bioinformatic identification of potential autocrine signaling loops in cancers from gene expression profiles.	2001-11-01	27.603
11052945	Science (New York, N.Y.)	Genomic analysis of gene expression in C. elegans.	2000-10-27	41.845
11326270	Nature genetics	A literature network of human genes for high-throughput analysis of gene expression.	2001-05-01	27.603
11175857	Nature medicine	Tumor-specific gene expression in hepatic metastases by a replication-activated adenovirus vector.	2001-02-01	36.13
11156887	Circulation	Effects of early angiotensin-converting enzyme inhibition on cardiac gene expression after acute myocardial infarction.	2001-02-06	23.603
11468158	Blood	Localization of distal regulatory domains in the megakaryocyte-specific platelet basic protein/platelet factor 4 gene locus.	2001-08-01	17.543
10866209	Nature	Genomics, gene expression and DNA arrays.	2000-06-15	42.778
11498570	Science (New York, N.Y.)	Behind the scenes of gene expression.	2001-08-10	41.845
11001915	Blood	Comprehensive gene expression profile of LPS-stimulated human monocytes by SAGE.	2000-10-01	17.543
11385580	Nature	Metastasis suppressor gene KiSS-1 encodes peptide ligand of a G-protein-coupled receptor.	2001-05-31	42.778
11731795	Nature genetics	MLL translocations specify a distinct gene expression profile that distinguishes a unique leukemia.	2002-01-01	27.603
10913062	Annals of the rheumatic diseases	Spontaneous and cytokine regulated c-fos gene expression in rheumatoid synovial cells: resistance to cytokine stimulation when the c-fos gene is overexpressed.	2000-08-01	16.102
11306882	European urology	Differences in gene expression in muscle-invasive bladder cancer: a comparison of Italian and American patients.	2001-04-01	17.947
11329013	Nature biotechnology	Creation of genome-wide protein expression libraries using random activation of gene expression.	2001-05-01	36.558
10979967	Blood	Identification of genes specifically expressed in human activated and mature dendritic cells through serial analysis of gene expression.	2000-09-15	17.543
11171940	Pharmacological reviews	The complex effects of heparins on cancer progression and metastasis in experimental studies.	2001-03-01	17.395
11222471	Circulation	Signaling pathways responsible for fetal gene induction in the failing human heart: evidence for altered thyroid hormone receptor gene expression.	2001-02-27	23.603
11733057	Cell	Microarray analysis and organization of circadian gene expression in Drosophila.	2001-11-30	38.637
10765105	European urology	Influence of linomide on local tumor growth and metastasis of the human hormone-resistant prostate cancer cell line PC3 in an orthotopic model.	2000-05-01	17.947
11090049	Blood	Novel nuclear target for thrombin: activation of the Elk1 transcription factor leads to chemokine gene expression.	2000-12-01	17.543
11734856	Nature	Inhibitory PAS domain protein is a negative regulator of hypoxia-inducible gene expression.	2001-11-29	42.778
11076872	Gut	Mucin gene expression in Barrett's oesophagus: an in situ hybridisation and immunohistochemical study.	2000-12-01	19.819
11113082	Gastroenterology	Neutrophil chemoattractant 2 beta regulates expression of the Reg gene in injured gastric mucosa in rats.	2000-12-01	17.373
11175850	Nature medicine	Induction of tumor lymphangiogenesis by VEGF-C promotes breast cancer metastasis.	2001-02-01	36.13
11559653	Gut	Mucin gene expression in intestinal epithelial cells in Crohn's disease.	2001-10-01	19.819
11413118	Gut	Gene expression of interleukin 18 in unstimulated peripheral blood mononuclear cells of patients with alcoholic cirrhosis.	2001-07-01	19.819
11369657	Blood	MDR1 gene-related clonal selection and P-glycoprotein function and expression in relapsed or refractory acute myeloid leukemia.	2001-06-01	17.543
10648398	Blood	Characterization of hematopoietic lineage-specific gene expression by ES cell in vitro differentiation induction system.	2000-02-01	17.543
10768437	Lancet (London, England)	Gene expression in distinct regions of the heart.	2000-03-18	60.392
11559656	Gut	Identification of novel molecules and pathogenic pathways in primary biliary cirrhosis: cDNA array analysis of intrahepatic differential gene expression.	2001-10-01	19.819
11551583	Lancet (London, England)	Positron-emission tomography of vector-mediated gene expression in gene therapy for gliomas.	2001-09-01	60.392
11071643	Blood	Interleukin 1beta inhibits interleukin 6-mediated rat gamma fibrinogen gene expression.	2000-11-15	17.543
10700150	Nature biotechnology	In vivo visualization of gene expression using magnetic resonance imaging.	2000-03-01	36.558
11493437	Blood	Expression of a single gene, BCL-6, strongly predicts survival in patients with diffuse large B-cell lymphoma.	2001-08-15	17.543
11433354	Nature medicine	In vivo measurement of gene expression, angiogenesis and physiological function in tumors using multiphoton laser scanning microscopy.	2001-07-01	36.13
11245643	Circulation	Gene expression profiling of human stent-induced neointima by cDNA array analysis of microscopic specimens retrieved by helix cutter atherectomy: Detection of FK506-binding protein 12 upregulation.	2001-03-13	23.603
11588055	Blood	Lineage restriction of the RARalpha gene expression in myeloid differentiation.	2001-10-15	17.543
10970218	Science (New York, N.Y.)	Tumor angiogenesis. Gene expression patterns identified.	2000-08-18	41.845
11342476	Circulation	Influence of hypoxia on nitric oxide synthase activity and gene expression in children with congenital heart disease: a novel pathophysiological adaptive mechanism.	2001-05-08	23.603
11486054	Science (New York, N.Y.)	Patterns of gene expression during Drosophila mesoderm development.	2001-08-31	41.845
11568030	Circulation	Regression of left ventricular hypertrophy after surgical therapy for aortic stenosis is associated with changes in extracellular matrix gene expression.	2001-09-18	23.603
11133760	Blood	Perforin and interferon-gamma activities independently control tumor initiation, growth, and metastasis.	2001-01-01	17.543
10888876	Nature genetics	Gene-expression profile of the ageing brain in mice.	2000-07-01	27.603
11200077	Gut	Survivin gene expression and prognosis in recurrent colorectal cancer.	2001-01-01	19.819
11385503	Nature medicine	Classification and diagnostic prediction of cancers using gene expression profiling and artificial neural networks.	2001-06-01	36.13
10676951	Nature	Distinct types of diffuse large B-cell lymphoma identified by gene expression profiling.	2000-02-03	42.778
10932234	Nature medicine	Quantification of target gene expression by imaging reporter gene expression in living animals.	2000-08-01	36.13
11238116	Blood	Selective inhibition of interleukin-4 gene expression in human T cells by aspirin.	2001-03-15	17.543
11001727	Science (New York, N.Y.)	Medicine. DNA arrays reveal cancer in its many forms.	2000-09-08	41.845
11493461	Blood	Gene expression screening of human mast cells and eosinophils using high-density oligonucleotide probe arrays: abundant expression of major basic protein in mast cells.	2001-08-15	17.543
11701124	Cell	Differential gene expression governed by chromosomal spatial asymmetry.	2001-11-02	38.637
10905598	Journal of hepatology	Hammerhead ribozyme-mediated inhibition of hepatitis B virus X gene expression in cultured cells.	2000-07-01	20.582
11007477	Cell	Global role for chromatin remodeling enzymes in mitotic gene expression.	2000-09-01	38.637
10657124	Nature biotechnology	Genomic integration and gene expression by a modified adenoviral vector.	2000-02-01	36.558
11017073	Nature genetics	A computational analysis of whole-genome expression data reveals chromosomal domains of gene expression.	2000-10-01	27.603
10942397	Blood	Gene expression networks underlying retinoic acid-induced differentiation of acute promyelocytic leukemia cells.	2000-08-15	17.543
11336690	Immunity	Regulation of IL-4 gene expression by distal regulatory elements and GATA-3 at the chromatin level.	2001-04-01	22.553
11097485	Journal of hepatology	Interferon-induced gene expression and signaling in human hepatoma cell lines.	2000-11-01	20.582
10942396	Blood	Histone deacetylase inhibitors suppress IL-2-mediated gene expression prior to induction of apoptosis.	2000-08-15	17.543
11677611	Nature	Gene expression in Pseudomonas aeruginosa biofilms.	2001-10-25	42.778
10979959	Blood	Homocysteine-responsive ATF3 gene expression in human vascular endothelial cells: activation of c-Jun NH(2)-terminal kinase and promoter response element.	2000-09-15	17.543
10835627	Nature genetics	Computer-based three-dimensional visualization of developmental gene expression.	2000-06-01	27.603
11544480	Nature genetics	Expression profiling of medulloblastoma: PDGFRA and the RAS/MAPK pathway as therapeutic targets for metastatic disease.	2001-10-01	27.603
11023939	Circulation	Differential effects of estrogen and progesterone on AT(1) receptor gene expression in vascular smooth muscle cells.	2000-10-10	23.603
11455387	Nature genetics	Aromatic hydrocarbon receptor-driven Bax gene expression is required for premature ovarian failure caused by biohazardous environmental chemicals.	2001-08-01	27.603
11567632	Immunity	Biological insights into TCRgammadelta+ and TCRalphabeta+ intraepithelial lymphocytes provided by serial analysis of gene expression (SAGE).	2001-09-01	22.553
11313255	Blood	The upstream stimulatory factor-2a inhibits plasminogen activator inhibitor-1 gene expression by binding to a promoter element adjacent to the hypoxia-inducible factor-1 binding site.	2001-05-01	17.543
10802714	Nature medicine	Pancreatic and duodenal homeobox gene 1 induces expression of insulin genes in liver and ameliorates streptozotocin-induced hyperglycemia.	2000-05-01	36.13
11447075	Circulation	Aldosterone induces angiotensin-converting-enzyme gene expression in cultured neonatal rat cardiocytes.	2001-07-10	23.603
11520798	Blood	Regulation of interferon-gamma gene expression by nuclear factor of activated T cells.	2001-09-01	17.543
11701926	Science (New York, N.Y.)	Trithorax and dCBP acting in a complex to maintain expression of a homeotic gene.	2001-11-09	41.845
10673067	Journal of hepatology	Gene expression of TNF-receptors in peripheral blood mononuclear cells of patients with alcoholic cirrhosis.	2000-01-01	20.582
11739194	Blood	Molecular basis of the adult i phenotype and the gene responsible for the expression of the human blood group I antigen.	2001-12-15	17.543
10861264	Gut	Increased expression of collagenase-3 (MMP-13) and MT1-MMP in oesophageal cancer is related to cancer aggressiveness.	2000-07-01	19.819
11719374	Blood	Regulation of tissue factor gene expression in obesity.	2001-12-01	17.543
10898312	Journal of hepatology	Platelet-endothelial cell adhesion molecule-1 gene expression in liver sinusoidal endothelial cells during liver injury and repair.	2000-06-01	20.582
11231635	Nature medicine	Epstein-Barr virus nuclear protein EBNA-3C interacts with the human metastatic suppressor Nm23-H1: a molecular link to cancer metastasis.	2001-03-01	36.13
10961869	Blood	N(G)-monomethyl-L-arginine inhibits erythropoietin gene expression by stimulating GATA-2.	2000-09-01	17.543
11427696	Physiological reviews	Nuclear hormone receptors and gene expression.	2001-07-01	25.588
10952240	Journal of hepatology	Gene expression of interstitial collagenase in both progressive and recovery phase of rat liver fibrosis induced by carbon tetrachloride.	2000-08-01	20.582
10655587	Nature cell biology	The transcription factor snail is a repressor of E-cadherin gene expression in epithelial tumour cells.	2000-02-01	20.042
10859452	European urology	Gene expression of the phosphodiesterases 3A and 5A in human corpus cavernosum penis.	2000-07-01	17.947
11600886	Nature immunology	Promiscuous gene expression in medullary thymic epithelial cells mirrors the peripheral self.	2001-11-01	20.479
11313274	Blood	Constitutive NF-kappaB maintains high expression of a characteristic gene network, including CD40, CD86, and a set of antiapoptotic genes in Hodgkin/Reed-Sternberg cells.	2001-05-01	17.543
11719184	Cell	Bacillus subtilis glutamine synthetase controls gene expression through a protein-protein interaction with transcription factor TnrA.	2001-11-16	38.637
10882076	Molecular cell	The ISWI chromatin-remodeling protein is required for gene expression and the maintenance of higher order chromatin structure in vivo.	2000-02-01	15.584
10887110	Blood	A new transacting factor that modulates hypoxia-induced expression of the erythropoietin gene.	2000-07-15	17.543
10952317	Nature	Molecular classification of cutaneous malignant melanoma by gene expression profiling.	2000-08-03	42.778
11001878	Blood	Probability in transcriptional regulation and its implications for leukocyte differentiation and inducible gene expression.	2000-10-01	17.543
11483980	Nature cell biology	Navigating gene expression using microarrays--a technology review.	2001-08-01	20.042
11495036	Journal of hepatology	Diabetic KKAy mice exhibit increased hepatic PPARgamma1 gene expression and develop hepatic steatosis upon chronic treatment with antidiabetic thiazolidinediones.	2001-07-01	20.582
11595932	Nature	Gene expression. The odd coupling.	2001-10-11	42.778
10618301	Circulation	Gene expression of antioxidative enzymes in the human heart: increased expression of catalase in the end-stage failing heart.	2000 Jan 4-11	23.603
11294209	Science (New York, N.Y.)	Comparative genomics. Gene expression differs in human and chimp brains.	2001-04-06	41.845
11106749	Molecular cell	Regulated translation initiation controls stress-induced gene expression in mammalian cells.	2000-11-01	15.584
11030340	Molecular cell	A global profile of germline gene expression in C. elegans.	2000-09-01	15.584
10637206	Circulation	High-efficiency, long-term cardiac expression of foreign genes in living mouse embryos and neonates.	2000-01-18	23.603
10673261	Circulation	Regulation of endothelial constitutive nitric oxide synthase gene expression in endothelial cells and in vivo : a specific vascular action of insulin.	2000-02-15	23.603
10807795	Blood	Locus control region activity by 5'HS3 requires a functional interaction with beta-globin gene regulatory elements: expression of novel beta/gamma-globin hybrid transgenes.	2000-05-15	17.543
11336698	Molecular cell	A Rsc3/Rsc30 zinc cluster dimer reveals novel roles for the chromatin remodeler RSC in gene expression and cell cycle control.	2001-04-01	15.584
11106761	Molecular cell	Vesicular stomatitis virus matrix protein inhibits host cell gene expression by targeting the nucleoporin Nup98.	2000-11-01	15.584
10707864	Journal of hepatology	Fibronectin regulates morphology, cell organization and gene expression of rat fetal hepatocytes in primary culture.	2000-02-01	20.582
11438493	Gastroenterology	Neuroendocrine-specific and gastrin-dependent expression of a chromogranin A-luciferase fusion gene in transgenic mice.	2001-07-01	17.373
10952292	Nature	Molecular switches in metastasis.	2000-08-03	42.778
11684441	Trends in cell biology	The many faces of metalloproteases: cell growth, invasion, angiogenesis and metastasis.	2001-11-01	16.041
10657304	Science (New York, N.Y.)	Signaling and circuitry of multiple MAPK pathways revealed by a matrix of global gene expression profiles.	2000-02-04	41.845
10866174	Nature	Jumping the gun on mouse gene expression.	2000-06-15	42.778
10764707	Gut	Expression of the antiapoptosis gene, survivin, predicts death from recurrent colorectal carcinoma.	2000-05-01	19.819
11526406	Nature immunology	Inducible IL-2 production by dendritic cells revealed by global gene expression analysis.	2001-09-01	20.479
11181992	Science (New York, N.Y.)	The human transcriptome map: clustering of highly expressed genes in chromosomal domains.	2001-02-16	41.845
11159521	Blood	Regulation of human coagulation factor X gene expression by GATA-4 and the Sp family of transcription factors.	2001-02-15	17.543
11675071	Lancet (London, England)	Metastasis in colorectal cancer associated with phosphatase expression.	2001-10-13	60.392
10764711	Gut	Nerve growth factor and Trk high affinity receptor (TrkA) gene expression in inflammatory bowel disease.	2000-05-01	19.819
11435325	Blood	Expression of p15(ink4b) gene during megakaryocytic differentiation of normal and myelodysplastic hematopoietic progenitors.	2001-07-15	17.543
11439182	Cell	Activation of cardiac gene expression by myocardin, a transcriptional cofactor for serum response factor.	2001-06-29	38.637
11113051	Circulation	Antioxidant effect of estrogen on cytomegalovirus-induced gene expression in coronary artery smooth muscle cells.	2000-12-12	23.603
10952237	Journal of hepatology	Early perturbations in keratin and actin gene expression and fibrillar organisation in griseofulvin-fed mouse liver.	2000-08-01	20.582
10896909	Gut	Cytokine gene expression during postnatal small intestinal development: regulation by glucocorticoids.	2000-08-01	19.819
11369656	Blood	CD99 expression is positively regulated by Sp1 and is negatively regulated by Epstein-Barr virus latent membrane protein 1 through nuclear factor-kappaB.	2001-06-01	17.543
11342424	Blood	Efficient retrovirus-mediated PIG-A gene transfer and stable restoration of GPI-anchored protein expression in cells with the PNH phenotype.	2001-05-15	17.543
11097484	Journal of hepatology	Truncated active matrix metalloproteinase-8 gene expression in HepG2 cells is active against native type I collagen.	2000-11-01	20.582
11120697	Circulation	Gene expression of brain natriuretic peptide in isolated atrial and ventricular human myocardium: influence of angiotensin II and diastolic fiber length.	2000-12-19	23.603
11518967	Nature	Delineation of prognostic biomarkers in prostate cancer.	2001-08-23	42.778
11342426	Blood	Functional correction of FA-C cells with FANCC suppresses the expression of interferon gamma-inducible genes.	2001-05-15	17.543
11257217	Cell	Positions of potential: nuclear organization and gene expression.	2001-03-09	38.637
11146650	Nature cell biology	Visualization of gene activity in living cells.	2000-12-01	20.042
10807794	Blood	Perfusion with sickle erythrocytes up-regulates ICAM-1 and VCAM-1 gene expression in cultured human endothelial cells.	2000-05-15	17.543
11225636	Science (New York, N.Y.)	Protein dynamics: implications for nuclear architecture and gene expression.	2001-02-02	41.845
11752866	European urology	Expression of estrogen receptor (ER-alpha and ER-beta) mRNA in human prostate cancer.	2001-11-01	17.947
11094037	Circulation	Chronic unloading by left ventricular assist device reverses contractile dysfunction and alters gene expression in end-stage heart failure.	2000-11-28	23.603
11738094	Journal of hepatology	S-Adenosylmethionine modulates inducible nitric oxide synthase gene expression in rat liver and isolated hepatocytes.	2001-12-01	20.582
11401942	Circulation	Dysfunctional regulation of endothelial nitric oxide synthase (eNOS) expression in response to exercise in mice lacking one eNOS gene.	2001-06-12	23.603
11110689	Blood	Zebrafish homolog of the leukemia gene CBFB: its expression during embryogenesis and its relationship to scl and gata-1 in hematopoiesis.	2000-12-15	17.543
11101812	Nature biotechnology	Tobacco ribosomal DNA spacer element stimulates amplification and expression of heterologous genes.	2000-12-01	36.558
10963602	Nature	Molecular portraits of human breast tumours.	2000-08-17	42.778
11231555	Nature biotechnology	Inhibition of gene expression in Entamoeba histolytica with antisense peptide nucleic acid oligomers.	2001-03-01	36.558
11394651	Journal of hepatology	Frequency and biochemical expression of C282Y/H63D hemochromatosis (HFE) gene mutations in the healthy adult population in Italy.	2001-04-01	20.582
11120689	Circulation	Chips ahoy: gene expression in failing hearts surveyed by high-density microarrays.	2000-12-19	23.603
10961902	Blood	Pathologic gene expression in Gaucher disease: up-regulation of cysteine proteinases including osteoclastic cathepsin K.	2000-09-01	17.543
11275732	European urology	Nitric oxide synthase gene and protein expression are upregulated by Bacille Calmette-Guerin in the rat bladder.	2001-03-01	17.947
10702203	Gastroenterology	Rapid activation of NF-kappaB and AP-1 and target gene expression in postischemic rat intestine.	2000-03-01	17.373
10889171	Gastroenterology	Cytokine regulation of chemokine (IL-8, MCP-1, and RANTES) gene expression in human pancreatic periacinar myofibroblasts.	2000-07-01	17.373
11567991	Blood	Sustained multilineage gene persistence and expression in dogs transplanted with CD34(+) marrow cells transduced by RD114-pseudotype oncoretrovirus vectors.	2001-10-01	17.543
11009423	Science (New York, N.Y.)	Ubiquitin-activating/conjugating activity of TAFII250, a mediator of activation of gene expression in Drosophila.	2000-09-29	41.845
11208729	Gastroenterology	Transcription of SST2 somatostatin receptor gene in human pancreatic cancer cells is altered by single nucleotide promoter polymorphism.	2001-01-01	17.373
11166214	Trends in cell biology	Nitric oxide and the regulation of gene expression.	2001-02-01	16.041
10983971	Molecular cell	Phosphorylation of linker histone H1 regulates gene expression in vivo by creating a charge patch.	2000-08-01	15.584
10839546	Nature	Methylation of a CTCF-dependent boundary controls imprinted expression of the Igf2 gene.	2000-05-25	42.778
11071637	Blood	SCF and G-CSF lead to the synergistic induction of proliferation and gene expression through complementary signaling pathways.	2000-11-15	17.543
10688843	Blood	A study of the coregulation and tissue specificity of XG and MIC2 gene expression in eukaryotic cells.	2000-03-01	17.543
11110687	Blood	During ontogeny primitive (CD34(+)CD38(-)) hematopoietic cells show altered expression of a subset of genes associated with early cytokine and differentiation responses of their adult counterparts.	2000-12-15	17.543
11693772	Journal of the American College of Cardiology	Alterations in potassium channel gene expression in atria of patients with persistent and paroxysmal atrial fibrillation: differential regulation of protein and mRNA levels for K+ channels.	2001-03-01	20.589
11171827	Gut	Hypermethylation of the promoter region of the E-cadherin gene (CDH1) in sporadic and ulcerative colitis associated colorectal cancer.	2001-03-01	19.819
11135622	Nature medicine	Involvement of tumor necrosis factor-related apoptosis-inducing ligand in surveillance of tumor metastasis by liver natural killer cells.	2001-01-01	36.13
11264190	Blood	Expression of tumor-suppressor genes interferon regulatory factor 1 and death-associated protein kinase in primitive acute myelogenous leukemia cells.	2001-04-01	17.543
11389446	Nature cell biology	Expression of alpha- and beta-globin genes occurs within different nuclear domains in haemopoietic cells.	2001-06-01	20.042
11447073	Circulation	Cardiac gene delivery with cardiopulmonary bypass.	2001-07-10	23.603
11675351	Blood	Interleukin-7 and interleukin-15 regulate the expression of the bcl-2 and c-myb genes in cutaneous T-cell lymphoma cells.	2001-11-01	17.543
10782904	Journal of hepatology	Oxygen regulation of rat hepatocyte iNOS gene expression.	2000-04-01	20.582
10740265	Trends in cell biology	The nuclear envelope, muscular dystrophy and gene expression.	2000-04-01	16.041
10845664	Journal of hepatology	Induction of cell proliferation arrest and apoptosis in hepatoma cells through adenoviral-mediated transfer of p53 gene.	2000-05-01	20.582
11242022	Nature	An attractive force in metastasis.	2001-03-01	42.778
11224542	Nature neuroscience	Nuclear calcium signaling controls CREB-mediated gene expression triggered by synaptic activity.	2001-03-01	20.071
10700233	Nature medicine	Suppression of tumor growth and metastasis in Mgat5-deficient mice.	2000-03-01	36.13
10952959	Circulation	VEGF gene delivery to myocardium: deleterious effects of unregulated expression.	2000-08-22	23.603
11159536	Blood	Constitutive kinase activation of the TEL-Syk fusion gene in myelodysplastic syndrome with t(9;12)(q22;p12).	2001-02-15	17.543
10700178	Nature genetics	Evidence for gene transfer and expression of factor IX in haemophilia B patients treated with an AAV vector.	2000-03-01	27.603
11233450	Science (New York, N.Y.)	Gene number. What if there are only 30,000 human genes?	2001-02-16	41.845
11753388	Nature genetics	Otx5 regulates genes that show circadian expression in the zebrafish pineal complex.	2002-01-01	27.603
11408658	Science (New York, N.Y.)	Ordering genes in a flagella pathway by analysis of expression kinetics from living bacteria.	2001-06-15	41.845
10888928	Nature medicine	Fas/FADD-mediated activation of a specific program of inflammatory gene expression in vascular smooth muscle cells.	2000-07-01	36.13
10703804	Lancet (London, England)	Expression of pituitary-tumour transforming gene in colorectal tumours.	2000-02-26	60.392
10949303	Nature	Behaviourally driven gene expression reveals song nuclei in hummingbird brain.	2000-08-10	42.778
11590441	Nature medicine	The analysis of costimulatory receptor signaling cascades in normal T lymphocytes using in vitro gene transfer and reporter gene analysis.	2001-10-01	36.13
10847851	Science (New York, N.Y.)	Interfering with gene expression.	2000-05-26	41.845
10802719	Nature medicine	A new dual-vector approach to enhance recombinant adeno-associated virus-mediated gene expression through intermolecular cis activation.	2000-05-01	36.13
11580155	Journal of hepatology	The pros and cons of gene expression analysis by microarrays.	2001-08-01	20.582
11313258	Blood	Localization of recombination activating gene 1/green fluorescent protein (RAG1/GFP) expression in secondary lymphoid organs after immunization with T-dependent antigens in rag1/gfp knockin mice.	2001-05-01	17.543
11369633	Blood	Increased expression of the INK4a/ARF locus in polycythemia vera.	2001-06-01	17.543
10859292	Circulation	Long-term endothelin receptor antagonist administration improves alterations in expression of various cardiac genes in failing myocardium of rats with heart failure.	2000-06-20	23.603
11451183	Journal of hepatology	Novel roles for glutathione in gene expression, cell death, and membrane transport of organic solutes.	2001-06-01	20.582
11135615	Nature medicine	PPAR-gamma dependent and independent effects on macrophage-gene expression in lipid metabolism and inflammation.	2001-01-01	36.13
10845115	Annual review of physiology	Role of transcription factors in fetal lung development and surfactant protein gene expression.	2000	19.556
11279526	Nature genetics	TSLC1 is a tumor-suppressor gene in human non-small-cell lung cancer.	2001-04-01	27.603
11096236	European urology	Prognostic value of CD44 standard, variant isoforms 3 and 6 and -catenin expression in local prostate cancer treated by radical prostatectomy.	2000-11-01	17.947
10851202	Circulation	Decreased expression of the cardiac LIM domain protein MLP in chronic human heart failure.	2000-06-13	23.603
10683356	Circulation	Red wine polyphenols inhibit proliferation of vascular smooth muscle cells and downregulate expression of cyclin A gene.	2000-02-22	23.603
11690710	Journal of hepatology	Overexpression of tetraspanin CO-029 in hepatocellular carcinoma.	2001-11-01	20.582
10821279	Nature	Disruption of the plant gene MOM releases transcriptional silencing of methylated genes.	2000-05-11	42.778
10887098	Blood	Detection of differentially expressed genes in lymphomas using cDNA arrays: identification of clusterin as a new diagnostic marker for anaplastic large-cell lymphomas.	2000-07-15	17.543
11146623	Nature cell biology	Transcriptional repression of oestrogen receptor by metastasis-associated protein 1 corepressor.	2001-01-01	20.042
10961956	Circulation	Uptake of radiolabeled 2'-fluoro-2'-deoxy-5-iodo-1-beta-D-arabinofuranosyluracil in cardiac cells after adenoviral transfer of the herpesvirus thymidine kinase gene: the cellular basis for cardiac gene imaging.	2000-08-29	23.603
11551504	Cell	FOXC2 is a winged helix gene that counteracts obesity, hypertriglyceridemia, and diet-induced insulin resistance.	2001-09-07	38.637
11171939	Pharmacological reviews	The control of prostate-specific antigen expression and gene regulation by pharmacological agents.	2001-03-01	17.395
11590433	Nature medicine	Ferredoxin reductase affects p53-dependent, 5-fluorouracil-induced apoptosis in colorectal cancer cells.	2001-10-01	36.13
11120693	Circulation	Decreased SLIM1 expression and increased gelsolin expression in failing human hearts measured by high-density oligonucleotide arrays.	2000-12-19	23.603
11110681	Blood	Stable in vivo expression of glucose-6-phosphate dehydrogenase (G6PD) and rescue of G6PD deficiency in stem cells by gene transfer.	2000-12-15	17.543
11159537	Blood	STAT3-mediated constitutive expression of SOCS-3 in cutaneous T-cell lymphoma.	2001-02-15	17.543
11706833	Gastroenterology	Discussion on differential gene expression between chronic hepatitis B and C hepatic lesion.	2001-11-01	17.373
10821258	Nature	Gene expression. Mutant weed breaks silence.	2000-05-11	42.778
10688820	Blood	The GATA-E box-GATA motif in the EKLF promoter is required for in vivo expression.	2000-03-01	17.543
11461699	Cell	Genes and mechanisms related to RNA interference regulate expression of the small temporal RNAs that control C. elegans developmental timing.	2001-07-13	38.637
11070168	Immunity	The expression pattern of Epstein-Barr virus latent genes in vivo is dependent upon the differentiation stage of the infected B cell.	2000-10-01	22.553
10676943	Nature	Gene expression in diagnosis.	2000-02-03	42.778
11535513	Blood	The zebrafish klf gene family.	2001-09-15	17.543
10983990	Molecular cell	Asymmetric segregation of PIE-1 in C. elegans is mediated by two complementary mechanisms that act through separate PIE-1 protein domains.	2000-08-01	15.584
10887141	Blood	Expression of the familial Mediterranean fever gene and activity of the C5a inhibitor in human primary fibroblast cultures.	2000-07-15	17.543
11385465	Nature biotechnology	A gene trap vector system for identifying transcriptionally responsive genes.	2001-06-01	36.558
11110709	Blood	BAL is a novel risk-related gene in diffuse large B-cell lymphomas that enhances cellular migration.	2000-12-15	17.543
10628839	Cell research	Deregulated c-myc expression in quiescent CHO cells induces target gene transcription and subsequent apoptotic phenotype.	1999-12-01	20.507
11511349	Cell	FGF signaling controls somite boundary position and regulates segmentation clock control of spatiotemporal Hox gene activation.	2001-07-27	38.637
11689853	Nature biotechnology	An infectious transfer and expression system for genomic DNA loci in human and mouse cells.	2001-11-01	36.558
11302958	Gut	Upregulation of Reg 1alpha and GW112 in the epithelium of inflamed colonic mucosa.	2001-05-01	19.819
11171828	Gut	Detection of hypermethylation of the p16(INK4A) gene promoter in chronic hepatitis and cirrhosis associated with hepatitis B or C virus.	2001-03-01	19.819
11231561	Nature biotechnology	Constitutive expression of Arabidopsis LEAFY or APETALA1 genes in citrus reduces their generation time.	2001-03-01	36.558
11352889	Circulation	Novel molecular mechanism of increased myocardial endothelin-1 expression in the failing heart involving the transcriptional factor hypoxia-inducible factor-1alpha induced for impaired myocardial energy metabolism.	2001-05-15	23.603
10934470	Nature cell biology	Formation of the male-specific muscle in female Drosophila by ectopic fruitless expression.	2000-08-01	20.042
10910934	Blood	The human ankyrin-1 gene is selectively transcribed in erythroid cell lines despite the presence of a housekeeping-like promoter.	2000-08-01	17.543
10879542	Nature	Compromised HOXA5 function can limit p53 expression in human breast tumours.	2000-06-22	42.778
11698277	Blood	Regulation of the PU.1 gene by distal elements.	2001-11-15	17.543
11208715	Gastroenterology	Butyric acid induces apoptosis by up-regulating Bax expression via stimulation of the c-Jun N-terminal kinase/activation protein-1 pathway in human colon cancer cells.	2001-01-01	17.373
10845906	Blood	Capture of cytokine-responsive genes (NACA and RBM3) using a gene trap approach.	2000-06-15	17.543
10644327	Gut	Peptide gene expression in gastrointestinal mucosal ulceration: ordered sequence or redundancy?	2000-02-01	19.819
11290611	Blood	RNA expression patterns change dramatically in human neutrophils exposed to bacteria.	2001-04-15	17.543
10887131	Blood	Analysis of genes under the downstream control of the t(8;21) fusion protein AML1-MTG8: overexpression of the TIS11b (ERF-1, cMG1) gene induces myeloid cell proliferation in response to G-CSF.	2000-07-15	17.543
10982763	Gastroenterology	Somatic mutations of the trefoil factor family 1 gene in gastric cancer.	2000-09-01	17.373
11239453	Molecular cell	Positional cloning of a novel Fanconi anemia gene, FANCD2.	2001-02-01	15.584
10891464	Blood	AML1-MTG8 leukemic protein induces the expression of granulocyte colony-stimulating factor (G-CSF) receptor through the up-regulation of CCAAT/enhancer binding protein epsilon.	2000-07-01	17.543
10895001	European urology	Radical cystectomy for invasive bladder cancer: contemporary results and remaining controversies.	2000-08-01	17.947
10627464	Blood	Identification and characterization of a thrombomodulin gene mutation coding for an elongated protein with reduced expression in a kindred with myocardial infarction.	2000-01-15	17.543
10782910	Journal of hepatology	Expression of MAGE, GAGE and BAGE genes in human liver diseases: utility as molecular markers for hepatocellular carcinoma.	2000-04-01	20.582
12198498	Nature cell biology	Proteasome subunit Rpn1 binds ubiquitin-like protein domains.	2002-09-01	20.042
12469122	Nature genetics	A molecular signature of metastasis in primary solid tumors.	2003-01-01	27.603
11823860	Nature	Gene expression profiling predicts clinical outcome of breast cancer.	2002-01-31	42.778
11932749	Nature	DNMT1 and DNMT3b cooperate to silence genes in human cancer cells.	2002-04-04	42.778
11992124	Nature genetics	A genomic screen for genes upregulated by demethylation and histone deacetylase inhibition in human colorectal cancer.	2002-06-01	27.603
12242151	Cancer cell	Distinct BH3 domains either sensitize or activate mitochondrial apoptosis, serving as prototype cancer therapeutics.	2002-09-01	26.602
12185365	Nature genetics	New genes involved in cancer identified by retroviral tagging.	2002-09-01	27.603
12202036	Cell	salvador Promotes both cell cycle exit and apoptosis in Drosophila and is mutated in human cancer cell lines.	2002-08-23	38.637
12495447	Molecular cancer	Nuclear genes involved in mitochondria-to-nucleus communication in breast cancer cells.	2002-11-12	15.302
12228721	Science (New York, N.Y.)	A stem cell molecular signature.	2002-10-18	41.845
12496760	Nature genetics	DNMT1 is required to maintain CpG methylation and aberrant gene silencing in human cancer cells.	2003-01-01	27.603
12068308	Nature	Mutations of the BRAF gene in human cancer.	2002-06-27	42.778
11830484	Blood	Mutations in the gene encoding the transcription factor CCAAT/enhancer binding protein alpha in myelodysplastic syndromes and acute myeloid leukemias.	2002-02-15	17.543
12074806	European urology	Molecular aspects of bladder cancer IV: gene therapy of bladder cancer.	2002-04-01	17.947
12185367	Nature genetics	Genome-wide retroviral insertional tagging of genes involved in cancer in Cdkn2a-deficient mice.	2002-09-01	27.603
11875576	Nature	Structure and dynamics of KH domains from FBP bound to single-stranded DNA.	2002-02-28	42.778
12377807	Gut	Gastroprotective peptide trefoil factor family 2 gene is activated by upstream stimulating factor but not by c-Myc in gastrointestinal cancer cells.	2002-11-01	19.819
12453411	Molecular cell	A dynamic structural model for estrogen receptor-alpha activation by ligands, emphasizing the role of interactions between distant A and E domains.	2002-11-01	15.584
11859027	Trends in cell biology	Functional diversity of protein C-termini: more than zipcoding?	2002-03-01	16.041
12477660	European urology	Assessing the use of p16(INK4a) promoter gene methylation in serum for detection of bladder cancer.	2002-12-01	17.947
11889074	Gut	Stimulation of the intestinal Cdx2 homeobox gene by butyrate in colon cancer cells.	2002-04-01	19.819
12374981	Nature	The polycomb group protein EZH2 is involved in progression of prostate cancer.	2002-10-10	42.778
12086855	Cancer cell	RUNX: a trilogy of cancer genes.	2002-04-01	26.602
12379863	Nature neuroscience	SYD-1, a presynaptic protein with PDZ, C2 and rhoGAP-like domains, specifies axon identity in C. elegans.	2002-11-01	20.071
12504001	Molecular cell	BRCA2 keeps Rad51 in line. High-fidelity homologous recombination prevents breast and ovarian cancer?	2002-12-01	15.584
12130788	Science (New York, N.Y.)	Tech.Sight. Gene therapy. Hurdles and hopes for cancer treatment.	2002-07-19	41.845
12176908	Blood	Identification of a novel NCF-1 (p47-phox) pseudogene not containing the signature GT deletion: significance for A47 degrees chronic granulomatous disease carrier detection.	2002-09-01	17.543
12374961	Nature	Cancer. The silence of the genes.	2002-10-10	42.778
12355068	Nature genetics	Integrated genomic and epigenomic analyses pinpoint biallelic gene inactivation in tumors.	2002-11-01	27.603
12086878	Cancer cell	Gene expression correlates of clinical prostate cancer behavior.	2002-03-01	26.602
12446897	Science (New York, N.Y.)	Essay: Amersham Biosciences and Science Prize. PAS domains and metabolic status signaling.	2002-11-22	41.845
12234517	European urology	A candidate gene approach within the susceptibility region PCaP on 1q42.2-43 excludes deleterious mutations of the PCTA-1 gene to be responsible for hereditary prostate cancer.	2002-09-01	17.947
12010889	Gut	Polymorphisms of the human UDP-glucuronosyltransferase (UGT) 1A7 gene in colorectal cancer.	2002-06-01	19.819
11779506	Molecular cell	Structural characterization of the intramolecular interaction between the SH3 and guanylate kinase domains of PSD-95.	2001-12-01	15.584
11923873	Nature genetics	Bop encodes a muscle-restricted protein containing MYND and SET domains and is essential for cardiac differentiation and morphogenesis.	2002-05-01	27.603
12150995	Cell	DEMETER, a DNA glycosylase domain protein, is required for endosperm gene imprinting and seed viability in arabidopsis.	2002-07-12	38.637
11895757	Blood	The t(14;18) defines a unique subset of diffuse large B-cell lymphoma with a germinal center B-cell gene expression profile.	2002-04-01	17.543
12498717	Cancer cell	Pharmacologic unmasking of epigenetically silenced tumor suppressor genes in esophageal squamous cell carcinoma.	2002-12-01	26.602
11992122	Nature genetics	Clustering of housekeeping genes provides a unified model of gene order in the human genome.	2002-06-01	27.603
11988742	Nature cell biology	Epsins and Vps27p/Hrs contain ubiquitin-binding domains that function in receptor endocytosis.	2002-05-01	20.042
12161654	Science (New York, N.Y.)	Single-cell gene expression profiling.	2002-08-02	41.845
12364793	Science (New York, N.Y.)	Immunity-related genes and gene families in Anopheles gambiae.	2002-10-04	41.845
12353948	Annals of internal medicine	The genetics of colorectal cancer.	2002-10-01	21.317
12480690	Blood	Identification of genes regulated by 2-methoxyestradiol (2ME2) in multiple myeloma cells using oligonucleotide arrays.	2003-05-01	17.543
12195425	Nature genetics	Mice heterozygous for mutation in Atm, the gene involved in ataxia-telangiectasia, have heightened susceptibility to cancer.	2002-09-01	27.603
12244320	Nature genetics	Germline mutations and sequence variants of the macrophage scavenger receptor 1 gene are associated with prostate cancer risk.	2002-10-01	27.603
11859164	Science (New York, N.Y.)	Cancer research. Obstacle for promising cancer therapy.	2002-02-22	41.845
11781220	Blood	Proteins encoded by genes involved in chromosomal alterations in lymphoma and leukemia: clinical value of their detection by immunocytochemistry.	2002-01-15	17.543
12204535	Cancer cell	Telomere dysfunction provokes regional amplification and deletion in cancer genomes.	2002-08-01	26.602
12506041	Blood	Transactivation of the fucosyltransferase VII gene by human T-cell leukemia virus type 1 Tax through a variant cAMP-responsive element.	2003-05-01	17.543
12384433	Blood	The histone deacetylase inhibitor AN-9 has selective toxicity to acute leukemia and drug-resistant primary leukemia and cancer cell lines.	2002-11-01	17.543
11754821	Immunity	Differential requirement for SLP-76 domains in T cell development and function.	2001-12-01	22.553
12374985	Nature	SATB1 targets chromatin remodelling to regulate genes over long distances.	2002-10-10	42.778
12471231	Science (New York, N.Y.)	Cell proliferation. Common control for cancer, stem cells.	2002-12-06	41.845
12089527	Nature genetics	Ptprj is a candidate for the mouse colon-cancer susceptibility locus Scc1 and is frequently deleted in human cancers.	2002-07-01	27.603
12052946	Science (New York, N.Y.)	A role for lipid shells in targeting proteins to caveolae, rafts, and other lipid domains.	2002-06-07	41.845
12086841	Cancer cell	Altered methylation patterns in cancer cell genomes: cause or consequence?	2002-05-01	26.602
12098689	Science (New York, N.Y.)	Cancer. Addiction to oncogenes--the Achilles heal of cancer.	2002-07-05	41.845
11984554	Nature genetics	Gene expression and cancer: getting it together.	2002-05-01	27.603
12379069	Annals of internal medicine	Breast cancer in men.	2002-10-15	21.317
12149195	Blood	Multivariate analysis of prognostic factors in CLL: clinical stage, IGVH gene mutational status, and loss or mutation of the p53 gene are independent prognostic factors.	2002-08-15	17.543
12134144	Nature medicine	Visualization of advanced human prostate cancer lesions in living mice by a targeted gene transfer vector and optical imaging.	2002-08-01	36.13
12086888	Cancer cell	Induction of ovarian cancer by defined multiple genetic changes in a mouse model system.	2002-02-01	26.602
12399571	Science (New York, N.Y.)	Cancer biology. A matter of dosage.	2002-10-25	41.845
12393695	Blood	SH2-containing inositol phosphatase (SHIP-1) transiently translocates to raft domains and modulates CD16-mediated cytotoxicity in human NK cells.	2002-12-15	17.543
12434058	Science (New York, N.Y.)	Requirement of Hos2 histone deacetylase for gene activity in yeast.	2002-11-15	41.845
12398896	Cancer cell	beta-catenin interacts with and inhibits NF-kappa B in human colon and breast cancer.	2002-10-01	26.602
11967536	Nature genetics	Low-penetrance susceptibility to breast cancer due to CHEK2(*)1100delC in noncarriers of BRCA1 or BRCA2 mutations.	2002-05-01	27.603
11834787	Science (New York, N.Y.)	Cancer research. Leukemia protein spurs gene silencing.	2002-02-08	41.845
12478293	Nature	Large clusters of co-expressed genes in the Drosophila genome.	2002-12-12	42.778
11950810	Gut	The risk of subsequent primary cancers after colorectal cancer in southeast England.	2002-05-01	19.819
12504407	Lancet (London, England)	Gene may have a role in cancer development by regulating angiogenesis.	2002 Dec 21-28	60.392
11839723	Gut	Pathogenicity of missense and splice site mutations in hMSH2 and hMLH1 mismatch repair genes: implications for genetic testing.	2002-03-01	19.819
12241875	Lancet (London, England)	Genetic heterogeneity of single disseminated tumour cells in minimal residual cancer.	2002-08-31	60.392
12105855	Gastroenterology	Identification of plasminogen activator inhibitor-2 as a gastrin-regulated gene: Role of Rho GTPase and menin.	2002-07-01	17.373
11986208	Blood	Paraneoplastic erythrocytosis associated with an inactivating point mutation of the von Hippel-Lindau gene in a renal cell carcinoma.	2002-05-15	17.543
11809257	Lancet (London, England)	Identification of high risk breast-cancer patients by gene expression profiling.	2002-01-12	60.392
12150817	Cancer cell	Functions of p53 suppress critical consequences of damage and repair in the initiation of cancer.	2002-07-01	26.602
12453429	Molecular cell	Induction of protein translation by ADAR1 within living cell nuclei is not dependent on RNA editing.	2002-11-01	15.584
12468433	Blood	Suppression of myeloid transcription factors and induction of STAT response genes by AML-specific Flt3 mutations.	2003-04-15	17.543
12124626	Nature	Identification of genes expressed in C. elegans touch receptor neurons.	2002-07-18	42.778
11942409	Cell research	Identification of differentially expressed genes in human uterine leiomyomas using differential display.	2002-03-01	20.507
12459770	Nature	Circadian rhythms: the cancer connection.	2002-11-28	42.778
12180238	European urology	CGA gene (coding for the alpha subunit of glycoprotein hormones) overexpression in ER alpha-positive prostate tumors.	2002-03-01	17.947
11826285	Annual review of physiology	Molecular pathogenesis of lung cancer.	2002	19.556
12393557	Blood	Common mechanism for oncogenic activation of MLL by forkhead family proteins.	2003-01-15	17.543
12393445	Blood	The zebrafish mutant gene chardonnay (cdy) encodes divalent metal transporter 1 (DMT1).	2002-12-15	17.543
12372299	Cell	The circadian gene Period2 plays an important role in tumor suppression and DNA damage response in vivo.	2002-10-04	38.637
12244326	Nature cell biology	Chromatin-remodelling factor BRG1 selectively activates a subset of interferon-alpha-inducible genes.	2002-10-01	20.042
12354469	Lancet (London, England)	Risk of ovarian cancer in breast-cancer patients with a family history of breast or ovarian cancer: a population-based cohort study.	2002-09-21	60.392
11830198	Lancet (London, England)	Neuronal target genes of the neuron-restrictive silencer factor in neurospheres derived from fetuses with Down's syndrome: a gene expression study.	2002-01-26	60.392
11834782	Science (New York, N.Y.)	Systemic RNAi in C. elegans requires the putative transmembrane protein SID-1.	2002-03-29	41.845
11832208	Cell	Cancer susceptibility and the functions of BRCA1 and BRCA2.	2002-01-25	38.637
12432407	Nature	Engineered gene circuits.	2002-11-14	42.778
11877310	Blood	Somatically mutated Ig V(H)3-21 genes characterize a new subset of chronic lymphocytic leukemia.	2002-03-15	17.543
11862215	Nature cell biology	Nuclear architecture and spatial positioning help establish transcriptional states of telomeres in yeast.	2002-03-01	20.042
12480699	Blood	Features of the overexpressed V1-69 genes in the unmutated subset of chronic lymphocytic leukemia are distinct from those in the healthy elderly repertoire.	2003-04-15	17.543
12068296	Nature genetics	Truncating mutations of RB1CC1 in human breast cancer.	2002-07-01	27.603
12202041	Cell	HIV-1 integration in the human genome favors active genes and local hotspots.	2002-08-23	38.637
12200383	Blood	A molecular compendium of genes expressed in multiple myeloma.	2002-09-15	17.543
12434041	Science (New York, N.Y.)	Cancer. DNA damage, deamidation, and death.	2002-11-15	41.845
12296380	Cell research	Identification of up-regulated genes in human uterine leiomyoma by suppression subtractive hybridization.	2002-09-01	20.507
11965276	Lancet (London, England)	Molecular characterisation of soft tissue tumours: a gene expression study.	2002-04-13	60.392
12124169	Cancer cell	Breast cancer susceptibility-A new look at an old model.	2002-06-01	26.602
12126852	Lancet (London, England)	Gene-expression profiling and identification of patients at high risk of breast cancer.	2002-07-13	60.392
12074407	European urology	p53 and ki67 expression as prognostic factors for cancer-related survival in stage T1 transitional cell bladder carcinoma.	2002-02-01	17.947
12134150	Nature genetics	Selection for short introns in highly expressed genes.	2002-08-01	27.603
12200379	Blood	The immunophenotypic and immunogenotypic B-cell differentiation arrest in bone marrow of RAG-deficient SCID patients corresponds to residual recombination activities of mutated RAG proteins.	2002-09-15	17.543
12502677	Diabetes care	Promoter polymorphisms -359T/C and -303A/G of the catalytic subunit p110beta gene of human phosphatidylinositol 3-kinase are not associated with insulin secretion or insulin sensitivity in finnish subjects.	2003-01-01	16.019
12384434	Blood	Binding of Sp1 to the proximal promoter links constitutive expression of the human uPA gene and invasive potential of PC3 cells.	2002-11-01	17.543
12393663	Blood	Role of the intracellular domains of CXCR4 in SDF-1-mediated signaling.	2003-01-15	17.543
12410233	Nature genetics	Detection of regulatory variation in mouse genes.	2002-11-01	27.603
12150827	Cancer cell	A novel mechanism of gene regulation and tumor suppression by the transcription factor FKHR.	2002-07-01	26.602
12200366	Blood	A genetic and genomic analysis identifies a cluster of genes associated with hematopoietic cell turnover.	2002-09-15	17.543
12214599	Nature	Chromosomal clustering of muscle-expressed genes in Caenorhabditis elegans.	2002-08-29	42.778
12126851	Lancet (London, England)	Gene-expression profiling and identification of patients at high risk of breast cancer.	2002-07-13	60.392
12086890	Cancer cell	Gene expression signatures define novel oncogenic pathways in T cell acute lymphoblastic leukemia.	2002-02-01	26.602
12105864	Gastroenterology	Aberrant methylation of CpG islands in intraductal papillary mucinous neoplasms of the pancreas.	2002-07-01	17.373
12089560	Nature biotechnology	Regulation of endogenous gene expression with a small-molecule dimerizer.	2002-07-01	36.558
12007398	Cell	Computational genomics of noncoding RNA genes.	2002-04-19	38.637
12432383	Nature	Serial deletions and duplications suggest a mechanism for the collinearity of Hoxd genes in limbs.	2002-11-14	42.778
12242146	Cancer cell	Blocking oncogenes in malignant cells by RNA interference--new hope for a highly specific cancer treatment?	2002-09-01	26.602
12393520	Blood	Gene expression profiling of human plasma cell differentiation and classification of multiple myeloma based on similarities to distinct stages of late-stage B-cell development.	2003-02-01	17.543
11861609	Annual review of immunology	Chromatin structure and gene regulation in the immune system.	2002	19.9
12393447	Blood	The genotype distribution of the XRCC1 gene indicates a role for base excision repair in the development of therapy-related acute myeloblastic leukemia.	2002-11-15	17.543
11895767	Blood	Role of the docking protein Gab2 in beta(1)-integrin signaling pathway-mediated hematopoietic cell adhesion and migration.	2002-04-01	17.543
12006977	Nature genetics	Association of genes to genetically inherited diseases using data mining.	2002-07-01	27.603
12176868	Blood	Characterization of the binding site on heparan sulfate for macrophage inflammatory protein 1alpha.	2002-09-01	17.543
11799394	Nature genetics	Germline mutations in the ribonuclease L gene in families showing linkage with HPC1.	2002-02-01	27.603
12424380	Science (New York, N.Y.)	The control of spikelet meristem identity by the branched silkless1 gene in maize.	2002-11-08	41.845
11865300	Nature genetics	Germline mutations in FH predispose to dominantly inherited uterine fibroids, skin leiomyomata and papillary renal cell cancer.	2002-04-01	27.603
11955451	Cell	Causal relationship between the loss of RUNX3 expression and gastric cancer.	2002-04-05	38.637
12456497	Blood	Expression of ribosomal and translation-associated genes is correlated with a favorable clinical course in chronic lymphocytic leukemia.	2003-04-01	17.543
12353038	Nature	Active genes are tri-methylated at K4 of histone H3.	2002-09-26	42.778
12407406	Nature immunology	Cancer immunoediting: from immunosurveillance to tumor escape.	2002-11-01	20.479
12453879	Blood	Identification of CD9 extracellular domains important in regulation of CHO cell adhesion to fibronectin and fibronectin pericellular matrix assembly.	2002-12-15	17.543
12244303	Nature medicine	Cytoplasmic relocalization and inhibition of the cyclin-dependent kinase inhibitor p27(Kip1) by PKB/Akt-mediated phosphorylation in breast cancer.	2002-10-01	36.13
12145813	Gastroenterology	Gene therapy by intrahepatic and intratumoral trafficking of p53-VP22 induces regression of liver tumors.	2002-08-01	17.373
12404215	Gastroenterology	Cancer incidence in a population-based cohort of individuals hospitalized with celiac disease or dermatitis herpetiformis.	2002-11-01	17.373
12453875	Blood	Stem cell factor induces eosinophil activation and degranulation: mediator release and gene array analysis.	2002-12-15	17.543
12493261	Lancet (London, England)	Polymorphism in the P2X7 receptor gene and survival in chronic lymphocytic leukaemia.	2002-12-14	60.392
12297050	Cell	Crystal structure of the complex of human epidermal growth factor and receptor extracellular domains.	2002-09-20	38.637
12419228	Molecular cell	SUMO-1 protease-1 regulates gene transcription through PML.	2002-10-01	15.584
11984562	Nature genetics	Polygenic susceptibility to breast cancer and implications for prevention.	2002-05-01	27.603
11756183	Blood	Gene expression profiling of follicular lymphoma and normal germinal center B cells using cDNA arrays.	2002-01-01	17.543
11901049	Circulation	Maternal hypercholesterolemia during pregnancy promotes early atherogenesis in LDL receptor-deficient mice and alters aortic gene expression determined by microarray.	2002-03-19	23.603
11927939	Nature medicine	Gene therapy for cancer using single-chain Fv fragments specific for 4-1BB.	2002-04-01	36.13
12114529	Science (New York, N.Y.)	Predictive identification of exonic splicing enhancers in human genes.	2002-08-09	41.845
12055630	Nature immunology	Linking innate and acquired immunity: divergent role of CD46 cytoplasmic domains in T cell induced inflammation.	2002-07-01	20.479
12230975	Cell	OcaB is required for normal transcription and V(D)J recombination of a subset of immunoglobulin kappa genes.	2002-09-06	38.637
12377806	Gut	Transient mismatch repair gene transfection for functional analysis of genetic hMLH1 and hMSH2 variants.	2002-11-01	19.819
11839722	Gut	Serrated adenoma in familial adenomatous polyposis: relation to germline APC gene mutation.	2002-03-01	19.819
12471243	Science (New York, N.Y.)	The protein kinase complement of the human genome.	2002-12-06	41.845
12036888	Blood	Evidence for distinct pathomechanisms in B-cell chronic lymphocytic leukemia and mantle cell lymphoma by quantitative expression analysis of cell cycle and apoptosis-associated genes.	2002-06-15	17.543
12393647	Blood	Recurrent venous thromboembolism and bleeding complications during anticoagulant treatment in patients with cancer and venous thrombosis.	2002-11-15	17.543
11932738	Nature	The signature of supernova ejecta in the X-ray afterglow of the gamma-ray burst 011211.	2002-04-04	42.778
12480335	Trends in cell biology	PHD domains and E3 ubiquitin ligases: viruses make the connection.	2003-01-01	16.041
12077605	Nature	Ubiquitination of histone H2B regulates H3 methylation and gene silencing in yeast.	2002-07-04	42.778
12242145	Cancer cell	BH3 domains: intracellular death-ligands critical for initiating apoptosis.	2002-09-01	26.602
12450796	Cancer cell	Highly penetrant, rapid tumorigenesis through conditional inversion of the tumor suppressor gene Snf5.	2002-11-01	26.602
11950812	Gut	Characteristics of the peroxisome proliferator activated receptor gamma (PPARgamma) ligand induced apoptosis in colon cancer cells.	2002-05-01	19.819
12450787	Cancer cell	ETV6-NTRK3--Trk-ing the primary event in human secretory breast cancer.	2002-11-01	26.602
11781281	Gastroenterology	Oncogenic beta-catenin and MMP-7 (matrilysin) cosegregate in late-stage clinical colon cancer.	2002-01-01	17.373
12351791	Science (New York, N.Y.)	Gene expression during the life cycle of Drosophila melanogaster.	2002-09-27	41.845
11781573	Nature cell biology	Design and application of a cytokine-receptor-based interaction trap.	2001-12-01	20.042
12410315	Nature	Induction of somatic hypermutation in immunoglobulin genes is dependent on DNA polymerase iota.	2002-10-31	42.778
12070012	Blood	Transcriptional regulation of myeloid differentiation primary response (MyD) genes during myeloid differentiation is mediated by nuclear factor Y.	2002-07-01	17.543
12118244	Nature medicine	Gene-expression profiles predict survival of patients with lung adenocarcinoma.	2002-08-01	36.13
12214233	Nature	Deficient pheromone responses in mice lacking a cluster of vomeronasal receptor genes.	2002-09-05	42.778
12202031	Cell	Shared strategies in gene organization among prokaryotes and eukaryotes.	2002-08-23	38.637
11967526	Nature	Extensive and divergent circadian gene expression in liver and heart.	2002-05-02	42.778
12044528	Journal of hepatology	Gene amplification and mRNA and protein overexpression of c-erbB-2 (HER-2/neu) in human intrahepatic cholangiocarcinoma as detected by fluorescence in situ hybridization, in situ hybridization, and immunohistochemistry.	2002-06-01	20.582
12015977	Cell	The conformational plasticity of protein kinases.	2002-05-03	38.637
11772966	Gut	Frequency of hereditary non-polyposis colorectal cancer in Danish colorectal cancer patients.	2002-01-01	19.819
12493905	Science (New York, N.Y.)	Finding genes that underlie complex traits.	2002-12-20	41.845
12161750	Nature genetics	Biochemical networking contributes more to genetic buffering in human and mouse metabolic pathways than does gene duplication.	2002-09-01	27.603
12399542	Science (New York, N.Y.)	Corepressor-dependent silencing of chromosomal regions encoding neuronal genes.	2002-11-29	41.845
12074805	European urology	Prognostic factors in localised prostate cancer with emphasis on the application of molecular techniques.	2002-04-01	17.947
12411304	Blood	Unmutated immunoglobulin variable heavy-chain gene status remains an adverse prognostic factor after autologous stem cell transplantation for chronic lymphocytic leukemia.	2003-03-01	17.543
12506033	Blood	JunB gene expression is inactivated by methylation in chronic myeloid leukemia.	2003-04-15	17.543
12419221	Molecular cell	Protein folding during cotranslational translocation in the endoplasmic reticulum.	2002-10-01	15.584
12393582	Blood	Transgenic targeting with regulatory elements of the human CD34 gene.	2002-12-15	17.543
11984531	Gastroenterology	Novel genes and functional relationships in the adult mouse gastrointestinal tract identified by microarray analysis.	2002-05-01	17.373
12454650	Nature genetics	Molecular portraits and the family tree of cancer.	2002-12-01	27.603
12406877	Blood	Successful therapy of metastatic cancer using tumor vaccines in mixed allogeneic bone marrow chimeras.	2003-02-15	17.543
11861292	Blood	Global gene expression profiling of multiple myeloma, monoclonal gammopathy of undetermined significance, and normal bone marrow plasma cells.	2002-03-01	17.543
11781295	Gastroenterology	Functional analysis of hMLH1 variants and HNPCC-related mutations using a human expression system.	2002-01-01	17.373
12142527	Science (New York, N.Y.)	Connecting chromosomes, crisis, and cancer.	2002-07-26	41.845
12456510	Blood	Felic (CIP4b), a novel binding partner with the Src kinase Lyn and Cdc42, localizes to the phagocytic cup.	2003-04-01	17.543
12117758	Annual review of biomedical engineering	Advances in in vivo bioluminescence imaging of gene expression.	2002	15.541
12204536	Cancer cell	Mutations in a novel gene lead to kidney tumors, lung wall defects, and benign tumors of the hair follicle in patients with the Birt-Hogg-Dube syndrome.	2002-08-01	26.602
12296377	Cell research	The ATF/CREB site is the key element for transcription of the human RNA methyltransferase like 1(RNMTL1) gene, a newly discovered 17p13.3 gene.	2002-09-01	20.507
12466855	Nature	A gene expression map of human chromosome 21 orthologues in the mouse.	2002-12-05	42.778
12134156	Nature cell biology	Molecular interpretation of ERK signal duration by immediate early gene products.	2002-08-01	20.042
11832205	Cell	Cancer as a complex genetic trait: tumor susceptibility in humans and mouse models.	2002-01-25	38.637
12442172	Nature	HAR1 mediates systemic regulation of symbiotic organ development.	2002-11-28	42.778
11877277	Blood	Gene expression profiling identifies significant differences between the molecular phenotypes of bone marrow-derived and circulating human CD34+ hematopoietic stem cells.	2002-03-15	17.543
11778018	Science (New York, N.Y.)	Aging research. Cancer-stalling system accelerates aging.	2002-01-04	41.845
12114628	Science (New York, N.Y.)	Leg patterning driven by proximal-distal interactions and EGFR signaling.	2002-07-12	41.845
12074888	Trends in cell biology	Reverse genetics of essential genes in tissue-culture cells: 'dead cells talking'.	2002-06-01	16.041
12241775	Lancet (London, England)	Semen quality and spermatozoal DNA integrity in survivors of childhood cancer: a case-control study.	2002-08-03	60.392
12393573	Blood	Methylation of alpha-type embryonic globin gene alpha pi represses transcription in primary erythroid cells.	2002-12-01	17.543
12354477	Lancet (London, England)	Prohibitin 3' untranslated region polymorphism and breast cancer risk in Australian women.	2002-09-21	60.392
12406895	Blood	Radiosensitive SCID patients with Artemis gene mutations show a complete B-cell differentiation arrest at the pre-B-cell receptor checkpoint in bone marrow.	2003-02-15	17.543
12483211	Nature genetics	Transcriptional activation of retrotransposons alters the expression of adjacent genes in wheat.	2003-01-01	27.603
12387961	Lancet (London, England)	Long-term survival rates of cancer patients achieved by the end of the 20th century: a period analysis.	2002-10-12	60.392
12171967	Gut	Explaining variation in familial adenomatous polyposis: relationship between genotype and phenotype and evidence for modifier genes.	2002-09-01	19.819
12406872	Blood	Transformation of follicular lymphoma to diffuse large cell lymphoma is associated with a heterogeneous set of DNA copy number and gene expression alterations.	2003-04-15	17.543
12015584	Nature	Cancer: new-age tumour suppressors.	2002-05-16	42.778
12398888	Cancer cell	Retroviral insertion sites and cancer: fountain of all knowledge?	2002-10-01	26.602
12415269	Nature genetics	RNASEL Arg462Gln variant is implicated in up to 13% of prostate cancer cases.	2002-12-01	27.603
12176896	Blood	Identification of the genes differentially expressed in human dendritic cell subsets by cDNA subtraction and microarray analysis.	2002-09-01	17.543
12055628	Nature immunology	T(H) cell differentiation is accompanied by dynamic changes in histone acetylation of cytokine genes.	2002-07-01	20.479
12070013	Blood	A human Mix-like homeobox gene MIXL shows functional similarity to Xenopus Mix.1.	2002-07-01	17.543
12393731	Blood	Loss of the B-lineage-specific gene expression program in Hodgkin and Reed-Sternberg cells of Hodgkin lymphoma.	2003-02-15	17.543
11984555	Nature genetics	CHEKs and balances: accounting for breast cancer.	2002-05-01	27.603
12077425	Science (New York, N.Y.)	Dependence of heterochromatic histone H3 methylation patterns on the Arabidopsis gene DDM1.	2002-09-13	41.845
12393424	Blood	Cancer incidence in persons with Fanconi anemia.	2003-02-01	17.543
12243915	Lancet (London, England)	First results from the International Breast Cancer Intervention Study (IBIS-I): a randomised prevention trial.	2002-09-14	60.392
11929772	Blood	Two classes of germline genes both derived from the V(H)1 family direct the formation of human antibodies that recognize distinct antigenic sites in the C2 domain of factor VIII.	2002-04-15	17.543
12074406	European urology	Prediction of muscle invasion of bladder cancer by cystoscopy.	2002-02-01	17.947
11788565	Gut	Adenoma prevalence and cancer risk in familial non-polyposis colorectal cancer.	2002-02-01	19.819
12379091	Annals of internal medicine	Summaries for patients. Breast cancer in men.	2002-10-15	21.317
12219079	Nature biotechnology	Efficient gene targeting by homologous recombination in rice.	2002-10-01	36.558
12086623	Molecular cell	Elongation factor G participates in ribosome disassembly by interacting with ribosome recycling factor at their tRNA-mimicry domains.	2002-06-01	15.584
12406915	Blood	The usefulness of monitoring WT1 gene transcripts for the prediction and management of relapse following allogeneic stem cell transplantation in acute type leukemia.	2003-03-01	17.543
11847344	Science (New York, N.Y.)	Requirement of the activation-induced deaminase (AID) gene for immunoglobulin gene conversion.	2002-02-15	41.845
12480689	Blood	A novel murine model of Cooley anemia and its rescue by lentiviral-mediated human beta-globin gene transfer.	2003-04-15	17.543
12393438	Blood	The gene encoding the transcriptional regulator Yin Yang 1 (YY1) is a myeloid transforming gene interfering with neutrophilic differentiation.	2003-02-01	17.543
11845212	Nature	The non-coding Air RNA is required for silencing autosomal imprinted genes.	2002-02-14	42.778
11988749	Nature cell biology	Taking a bite: proteasomal protein processing.	2002-05-01	20.042
12393420	Blood	Temporal gene expression profile of human precursor B leukemia cells induced by adhesion receptor: identification of pathways regulating B-cell survival.	2003-02-01	17.543
12015603	Nature	Stress response genes protect against lethal effects of sleep deprivation in Drosophila.	2002-05-16	42.778
12393507	Blood	Deletion or replacement of the second EGF-like domain of protein S results in loss of APC cofactor activity.	2003-02-15	17.543
12374936	Nature	Regulators split on gene therapy as patient shows signs of cancer.	2002-10-10	42.778
11875420	Nature biotechnology	Guided genes for tumor warfare.	2002-03-01	36.558
12419235	Molecular cell	Transcriptional inhibition of genes with severe histone h3 hypoacetylation in the coding region.	2002-10-01	15.584
11830332	Journal of hepatology	Early induction of nerve growth factor-induced genes after liver resection-reperfusion injury.	2002-02-01	20.582
12393475	Blood	Gene therapy of apolipoprotein E-deficient mice using a novel macrophage-specific retroviral vector.	2003-01-15	17.543
12200378	Blood	Regulation of FcepsilonRI-mediated degranulation by an adaptor protein 3BP2 in rat basophilic leukemia RBL-2H3 cells.	2002-09-15	17.543
12393510	Blood	A site involving the "hybrid" and PSI homology domains of GPIIIa (beta 3-integrin subunit) is a common target for antibodies associated with quinine-induced immune thrombocytopenia.	2003-02-01	17.543
11809977	Science (New York, N.Y.)	RNA helicase MUT-14-dependent gene silencing triggered in C. elegans by short antisense RNAs.	2002-01-25	41.845
11997281	Circulation	Allelic variants in long-QT disease genes in patients with drug-associated torsades de pointes.	2002-04-23	23.603
11802173	Nature neuroscience	The olfactory receptor gene superfamily of the mouse.	2002-02-01	20.071
12098699	Science (New York, N.Y.)	Target-selected inactivation of the zebrafish rag1 gene.	2002-07-05	41.845
12495446	Molecular cancer	Characteristic promoter hypermethylation signatures in male germ cell tumors.	2002-11-28	15.302
11784604	Lancet (London, England)	Prostate cancer. A small organ with a vital function.	2001-12-01	60.392
12176889	Blood	Prolonged fluid shear stress induces a distinct set of endothelial cell genes, most specifically lung Kruppel-like factor (KLF2).	2002-09-01	17.543
11807017	Blood	Regulation of fetal versus embryonic gamma globin genes: appropriate developmental stage expression patterns in the presence of HS2 of the locus control region.	2002-02-01	17.543
11821858	Nature biotechnology	Engineering polydactyl zinc-finger transcription factors.	2002-02-01	36.558
11925567	Nature genetics	Adaptive evolution of a duplicated pancreatic ribonuclease gene in a leaf-eating monkey.	2002-04-01	27.603
12147369	Lancet (London, England)	Risk of cancer in patients treated with human pituitary growth hormone in the UK, 1959-85: a cohort study.	2002-07-27	60.392
12010815	Blood	Down-regulation of candidate tumor suppressor genes within chromosome band 13q14.3 is independent of the DNA methylation pattern in B-cell chronic lymphocytic leukemia.	2002-06-01	17.543
12360479	Gastroenterology	PTEN and TNF-alpha regulation of the intestinal-specific Cdx-2 homeobox gene through a PI3K, PKB/Akt, and NF-kappaB-dependent pathway.	2002-10-01	17.373
12393463	Blood	Identification of distal regulatory regions in the human alpha IIb gene locus necessary for consistent, high-level megakaryocyte expression.	2002-11-15	17.543
12415263	Nature immunology	Identification of diversified genes that contain immunoglobulin-like variable regions in a protochordate.	2002-12-01	20.479
11970880	Immunity	Hypermutation in shark immunoglobulin light chain genes results in contiguous substitutions.	2002-04-01	22.553
12230977	Cell	Global conformational rearrangements in integrin extracellular domains in outside-in and inside-out signaling.	2002-09-06	38.637
12021784	Nature genetics	Oncogenic properties of PPM1D located within a breast cancer amplification epicenter at 17q23.	2002-06-01	27.603
12384696	Nature	Jasmonate and salicylate induce expression of herbivore cytochrome P450 genes.	2002-10-17	42.778
12447427	Nature	Cancer: super p53.	2002-11-21	42.778
12397316	Nature	Malta provides loophole for breast-cancer screen.	2002-10-24	42.778
12118939	Cell research	Screen for stage-specific expression genes between tail bud stage and heartbeat beginning stage in embryogenesis of gynogenetic silver crucian carp.	2002-06-01	20.507
12062169	Trends in cell biology	Centrosomes and cancer: lessons from a TACC.	2002-05-01	16.041
12242156	Cancer cell	Stable suppression of tumorigenicity by virus-mediated RNA interference.	2002-09-01	26.602
12089521	Nature genetics	Genome-wide binding map of the histone deacetylase Rpd3 in yeast.	2002-07-01	27.603
12393558	Blood	Transcriptional accessibility for genes of multiple tissues and hematopoietic lineages is hierarchically controlled during early hematopoiesis.	2003-01-15	17.543
12477772	Gut	Different hepatitis B virus core gene mutations in children with chronic infection and hepatocellular carcinoma.	2003-01-01	19.819
11872832	Science (New York, N.Y.)	Modeling the heart--from genes to cells to the whole organ.	2002-03-01	41.845
12393489	Blood	Gene expression and immunologic consequence of SPAN-Xb in myeloma and other hematologic malignancies.	2003-02-01	17.543
12234381	Molecular cancer	Reactivation of a silenced H19 gene in human rhabdomyosarcoma by demethylation of DNA but not by histone hyperacetylation.	2002-07-11	15.302
12089446	Science (New York, N.Y.)	Tumor regression by targeted gene delivery to the neovasculature.	2002-06-28	41.845
12228708	Science (New York, N.Y.)	Cancer. BRCA2 enters the fray.	2002-09-13	41.845
11756167	Blood	Recurrent inversion breaking intron 1 of the factor VIII gene is a frequent cause of severe hemophilia A.	2002-01-01	17.543
11787771	Cell research	Existence of homologous sequences corresponding to cDNA of the ver gene in diverse higher plant species.	2001-12-01	20.507
12447360	Nature immunology	Memory and flexibility of cytokine gene expression as separable properties of human T(H)1 and T(H)2 lymphocytes.	2003-01-01	20.479
12006978	Nature genetics	Insertional mutagenesis in zebrafish rapidly identifies genes essential for early vertebrate development.	2002-06-01	27.603
12446455	Blood	Gla domain-mutated human protein C exhibiting enhanced anticoagulant activity and increased phospholipid binding.	2003-03-15	17.543
11859375	Nature	Structural basis for acidic-cluster-dileucine sorting-signal recognition by VHS domains.	2002-02-21	42.778
11950808	Gut	Duodenal cancer in patients with familial adenomatous polyposis (FAP): results of a 10 year prospective study.	2002-05-01	19.819
12404231	Gastroenterology	CDX2 regulates liver intestine-cadherin expression in normal and malignant colon epithelium and intestinal metaplasia.	2002-11-01	17.373
12142522	Science (New York, N.Y.)	Debate surges over the origins of genomic defects in cancer.	2002-07-26	41.845
12241952	Lancet (London, England)	Management of early-onset breast cancer and BRCA1 or BRCA2 status.	2002-08-24	60.392
11923844	Nature biotechnology	Identification of genes that function in the TNF-alpha-mediated apoptotic pathway using randomized hybrid ribozyme libraries.	2002-04-01	36.558
12364797	Science (New York, N.Y.)	Inversions and gene order shuffling in Anopheles gambiae and A. funestus.	2002-10-04	41.845
11756194	Blood	Genomic structure of the PIK3CG gene on chromosome band 7q22 and evaluation as a candidate myeloid tumor suppressor.	2002-01-01	17.543
11848723	Annals of internal medicine	Surveillance for second primary colorectal cancer after adjuvant chemotherapy: an analysis of Intergroup 0089.	2002-02-19	21.317
12130507	Blood	Analysis of V(lambda)-J(lambda) expression in plasma cells from primary (AL) amyloidosis and normal bone marrow identifies 3r (lambdaIII) as a new amyloid-associated germline gene segment.	2002-08-01	17.543
12134161	Nature cell biology	Src-induced de-regulation of E-cadherin in colon cancer cells requires integrin signalling.	2002-08-01	20.042
11983151	Cell	Somatic hypermutation of immunoglobulin genes: merging mechanisms for genetic diversity.	2002-04-01	38.637
12086869	Cancer cell	Smart drugs: tyrosine kinase inhibitors in cancer therapy.	2002-03-01	26.602
11931766	Molecular cell	Promoter-specific regulation of MyoD binding and signal transduction cooperate to pattern gene expression.	2002-03-01	15.584
12356625	Circulation	New efficient catheter-based system for myocardial gene delivery.	2002-10-01	23.603
11864915	Circulation	Targeting phospholamban by gene transfer in human heart failure.	2002-02-26	23.603
11875501	Nature medicine	Prostaglandin E2 transactivates EGF receptor: a novel mechanism for promoting colon cancer growth and gastrointestinal hypertrophy.	2002-03-01	36.13
12458993	Annals of internal medicine	Screening for prostate cancer: an update of the evidence for the U.S. Preventive Services Task Force.	2002-12-03	21.317
12410229	Nature genetics	Chromosomal gradient of histone acetylation established by Sas2p and Sir2p functions as a shield against gene silencing.	2002-11-01	27.603
12354438	Journal of the American College of Cardiology	Comprehensive mutation scanning of the dystrophin gene in patients with nonsyndromic X-linked dilated cardiomyopathy.	2002-09-18	20.589
11951045	Science (New York, N.Y.)	A MADS-box gene necessary for fruit ripening at the tomato ripening-inhibitor (rin) locus.	2002-04-12	41.845
12226650	Nature	Cancer: stuck at first base.	2002-09-12	42.778
12183631	Science (New York, N.Y.)	Stochastic gene expression in a single cell.	2002-08-16	41.845
12351384	Blood	Erythroid expansion mediated by the Gfi-1B zinc finger protein: role in normal hematopoiesis.	2002-10-15	17.543
12459787	Nature	TRF2 associates with DREF and directs promoter-selective gene expression in Drosophila.	2002-11-28	42.778
12469123	Nature genetics	Identifying distinct classes of bladder carcinoma using microarrays.	2003-01-01	27.603
11847307	Science (New York, N.Y.)	The RAR1 interactor SGT1, an essential component of R gene-triggered disease resistance.	2002-03-15	41.845
12383984	Lancet (London, England)	Carcinogenic and endocrine disrupting effects of cigarette smoke and risk of breast cancer.	2002-10-05	60.392
12053177	Nature genetics	Protein elongation factor EEF1A2 is a putative oncogene in ovarian cancer.	2002-07-01	27.603
11929751	Blood	IRTAs: a new family of immunoglobulinlike receptors differentially expressed in B cells.	2002-04-15	17.543
12105155	Circulation	Positron emission tomography imaging of cardiac reporter gene expression in living rats.	2002-07-09	23.603
12408868	Cell	The beta-catenin/TCF-4 complex imposes a crypt progenitor phenotype on colorectal cancer cells.	2002-10-18	38.637
12473178	Molecular cancer	The roles of sex steroid receptor coregulators in cancer.	2002-11-14	15.302
11986201	Blood	Regulation of ferritin genes and protein.	2002-05-15	17.543
11986236	Blood	The AF10 leucine zipper is required for leukemic transformation of myeloid progenitors by MLL-AF10.	2002-05-15	17.543
11788563	Gut	An insight into the genetic pathway of adenocarcinoma of the small intestine.	2002-02-01	19.819
12204013	Annals of internal medicine	The Canadian National Breast Screening Study-1: breast cancer mortality after 11 to 16 years of follow-up. A randomized screening trial of mammography in women age 40 to 49 years.	2002-09-03	21.317
12357238	Nature medicine	Breast cancer banishes p27 from nucleus.	2002-10-01	36.13
12353974	Annals of internal medicine	Summaries for patients. The genetics of colorectal cancer.	2002-10-01	21.317
12032571	Nature genetics	Age distribution of human gene families shows significant roles of both large- and small-scale duplications in vertebrate evolution.	2002-06-01	27.603
12411319	Blood	Characterization of gene expression of CD34+ cells from normal and myelodysplastic bone marrow.	2002-11-15	17.543
12435216	Annals of internal medicine	Use of postmenopausal hormones, alcohol, and risk for invasive breast cancer.	2002-11-19	21.317
12406912	Blood	Differential mRNA expression of Ara-C-metabolizing enzymes explains Ara-C sensitivity in MLL gene-rearranged infant acute lymphoblastic leukemia.	2003-02-15	17.543
12443594	Lancet (London, England)	Specific localisation of human cytomegalovirus nucleic acids and proteins in human colorectal cancer.	2002-11-16	60.392
12042860	Nature biotechnology	Excision of selectable marker genes from transgenic plants.	2002-06-01	36.558
12185366	Nature genetics	High-throughput retroviral tagging to identify components of specific signaling pathways in cancer.	2002-09-01	27.603
12229883	Blood	Glycosylation of V region genes in follicular lymphoma as a result of the somatic hypermutation mechanism.	2002-09-15	17.543
12010880	Gut	Novel human and mouse genes encoding an acid phosphatase family member and its downregulation in W/W(V) mouse jejunum.	2002-06-01	19.819
11784554	Lancet (London, England)	BRCA1 and BRCA2 in breast cancer.	2001-12-01	60.392
12134146	Nature genetics	Systematic screen for human disease genes in yeast.	2002-08-01	27.603
11997284	Circulation	Cyclooxygenase-1 and bicistronic cyclooxygenase-1/prostacyclin synthase gene transfer protect against ischemic cerebral infarction.	2002-04-23	23.603
12466849	Nature	Functional genomics: a time and place for every gene.	2002-12-05	42.778
12202030	Cell	Competition and compensation: coupled to death in development and cancer.	2002-08-23	38.637
12383682	Lancet (London, England)	BRCA1: mechanisms of inactivation and implications for management of patients.	2002-09-28	60.392
11839720	Gut	Subcutaneous or intrahepatic injection of suicide gene modified tumour cells induces a systemic antitumour response in a metastatic model of colon carcinoma in rats.	2002-03-01	19.819
12490959	Nature	Inflammation and cancer.	2002 Dec 19-26	42.778
12432405	Nature	The language of genes.	2002-11-14	42.778
12241722	Lancet (London, England)	Oesophageal cancer: a common malignancy in young people of Bomet District, Kenya.	2002-08-10	60.392
11850618	Nature genetics	Dominant and recessive deafness caused by mutations of a novel gene, TMC1, required for cochlear hair-cell function.	2002-03-01	27.603
12234952	Circulation	Angiotensinogen gene promoter region variant modifies body size-ambulatory blood pressure relations in hypertension.	2002-09-17	23.603
11992299	Annals of internal medicine	Interventions that increase use of adult immunization and cancer screening services: a meta-analysis.	2002-05-07	21.317
12086845	Cancer cell	Cancer Molecular Analysis Project: weaving a rich cancer research tapestry.	2002-05-01	26.602
12114626	Science (New York, N.Y.)	Evolution of the gene network underlying wing polyphenism in ants.	2002-07-12	41.845
12133652	Lancet (London, England)	Breast cancer and breastfeeding: collaborative reanalysis of individual data from 47 epidemiological studies in 30 countries, including 50302 women with breast cancer and 96973 women without the disease.	2002-07-20	60.392
12504454	Lancet (London, England)	ICON3 and chemotherapy for ovarian cancer.	2002 Dec 21-28	60.392
11839719	Gut	Proximal adenomas in hereditary non-polyposis colorectal cancer are prone to rapid malignant transformation.	2002-03-01	19.819
12239171	Blood	Aberrant DNA methylation of p57(KIP2) gene in the promoter region in lymphoid malignancies of B-cell phenotype.	2002-10-01	17.543
12504006	Molecular cell	Regulation of subtelomeric silencing during stress response.	2002-12-01	15.584
12360467	Gastroenterology	Aberrant expression of MUC5AC and MUC6 gastric mucins and sialyl Tn antigen in intraepithelial neoplasms of the pancreas.	2002-10-01	17.373
11806974	Blood	Therapeutic activity of humanized anti-CD20 monoclonal antibody and polymorphism in IgG Fc receptor FcgammaRIIIa gene.	2002-02-01	17.543
12458989	Annals of internal medicine	Advising patients who seek complementary and alternative medical therapies for cancer.	2002-12-03	21.317
12193642	Science (New York, N.Y.)	Specification of jaw subdivisions by Dlx genes.	2002-10-11	41.845
11804596	Molecular cell	DNA damage-dependent acetylation of p73 dictates the selective activation of apoptotic target genes.	2002-01-01	15.584
11910346	Gastroenterology	Hereditary nonpolyposis colorectal cancer in young colorectal cancer patients: high-risk clinic versus population-based registry.	2002-04-01	17.373
11923541	Science (New York, N.Y.)	Molecular determinants for the tissue specificity of SERMs.	2002-03-29	41.845
11911829	Immunity	Redundant and unique roles of two enhancer elements in the TCRgamma locus in gene regulation and gammadelta T cell development.	2002-03-01	22.553
12066188	Nature	T-box gene tbx5 is essential for formation of the pectoral limb bud.	2002-06-13	42.778
11781255	Blood	HLA-DR, HLA-DQ, and TAP genes in familial Hodgkin disease.	2002-01-15	17.543
12506025	Blood	The PML gene is not involved in the regulation of MHC class I expression in human cell lines.	2003-05-01	17.543
12086755	Lancet (London, England)	Insulin-like growth factor-II imprinting in cancer.	2002-06-15	60.392
12243933	Lancet (London, England)	The effect of diet on risk of cancer.	2002-09-14	60.392
12204530	Cancer cell	The RB and p53 pathways in cancer.	2002-08-01	26.602
15608639	Nature genetics	An oncogenic KRAS2 expression signature identified by cross-species gene-expression analysis.	2005-01-01	27.603
15606925	Molecular cancer	Identification of a three-gene expression signature of poor-prognosis breast carcinoma.	2004-12-20	15.302
12640447	Nature medicine	Predicting hepatitis B virus-positive metastatic hepatocellular carcinomas using gene expression profiling and supervised machine learning.	2003-04-01	36.13
15070671	Blood	Gene expression in human embryonic stem cell lines: unique molecular signature.	2004-04-15	17.543
15247186	Gut	Altered glucose metabolism and proteolysis in pancreatic cancer cell conditioned myoblasts: searching for a gene expression pattern with a microarray analysis of 5000 skeletal muscle genes.	2004-08-01	19.819
15625016	Cell research	Altered gene expression profiles of NIH3T3 cells regulated by human lung cancer associated gene CT120.	2004-12-01	20.507
15336442	Journal of hepatology	A gene-expression signature can quantify the degree of hepatic fibrosis in the rat.	2004-09-01	20.582
15479887	Annals of the rheumatic diseases	A gene expression signature for recent onset rheumatoid arthritis in peripheral blood mononuclear cells.	2004-11-01	16.102
15471544	Molecular cancer	Gene expression profiling of epithelial ovarian tumours correlated with malignant potential.	2004-10-07	15.302
15035667	Molecular cancer	Genetic alteration and gene expression modulation during cancer progression.	2004-03-22	15.302
12747878	Lancet (London, England)	Gene expression predictors of breast cancer outcomes.	2003-05-10	60.392
14998490	Cancer cell	Prune cAMP phosphodiesterase binds nm23-H1 and promotes cancer metastasis.	2004-02-01	26.602
12842083	Cancer cell	A multigenic program mediating breast cancer metastasis to bone.	2003-06-01	26.602
15210113	Cell	Twist, a master regulator of morphogenesis, plays an essential role in tumor metastasis.	2004-06-25	38.637
12620412	Cancer cell	The proliferation gene expression signature is a quantitative integrator of oncogenic events that predicts survival in mantle cell lymphoma.	2003-02-01	26.602
12907009	Lancet (London, England)	Gene expression profiling for the prediction of therapeutic response to docetaxel in patients with breast cancer.	2003-08-02	60.392
15608629	Nature biotechnology	Substrate-induced gene-expression screening of environmental metagenome libraries for isolation of catabolic genes.	2005-01-01	36.558
12754511	Nature genetics	Gene expression phenotypic models that predict the activity of oncogenic pathways.	2003-06-01	27.603
15508103	Gastroenterology	Genome-scale profiling of gene expression in hepatocellular carcinoma: classification, survival prediction, and identification of therapeutic targets.	2004-11-01	17.373
15568023	Nature genetics	Natural variation in cardiac metabolism and gene expression in Fundulus heteroclitus.	2005-01-01	27.603
15144956	Cancer cell	Molecular classification of head and neck squamous cell carcinomas using patterns of gene expression.	2004-05-01	26.602
15324701	Cancer cell	Hepsin promotes prostate cancer progression and metastasis.	2004-08-01	26.602
15122255	Nature genetics	Duplicate genes increase gene expression diversity within and between species.	2004-06-01	27.603
14671301	Science (New York, N.Y.)	A gene expression map of the Arabidopsis root.	2003-12-12	41.845
14525776	Blood	Gene expression patterns associated with recurrent chromosomal translocations in acute lymphoblastic leukemia.	2004-02-01	17.543
12595313	Blood	ZAP-70 expression identifies a chronic lymphocytic leukemia subtype with unmutated immunoglobulin genes, inferior clinical outcome, and distinct gene expression profile.	2003-06-15	17.543
15138159	Blood	Fludarabine treatment of patients with chronic lymphocytic leukemia induces a p53-dependent gene expression response.	2004-09-01	17.543
15269782	Nature	Genetic analysis of genome-wide variation in human gene expression.	2004-08-12	42.778
15308563	Blood	Distinct types of primary cutaneous large B-cell lymphoma identified by gene expression profiling.	2005-05-01	17.543
15193263	Cancer cell	A two-gene expression ratio predicts clinical outcome in breast cancer patients treated with tamoxifen.	2004-06-01	26.602
12914697	Cell	A mechanism of cyclin D1 action encoded in the patterns of gene expression in human cancer.	2003-08-08	38.637
15499012	Science (New York, N.Y.)	A gene expression map for the euchromatic genome of Drosophila melanogaster.	2004-10-22	41.845
15166317	Science (New York, N.Y.)	Control of stochasticity in eukaryotic gene expression.	2004-06-18	41.845
15488759	Cancer cell	Distinct effects on gene expression of chemical and genetic manipulation of the cancer epigenome revealed by a multimodality approach.	2004-10-01	26.602
12865273	Gut	Gene expression pattern of laser microdissected colonic crypts of adenomas with low grade dysplasia.	2003-08-01	19.819
12548287	Nature genetics	Evolution of gene expression in the Drosophila melanogaster subgroup.	2003-02-01	27.603
12738660	Blood	Identification of a gene expression signature associated with pediatric AML prognosis.	2003-09-01	17.543
15251987	Blood	Gene expression profiles at diagnosis in de novo childhood AML patients identify FLT3 mutations with good clinical outcomes.	2004-11-01	17.543
15353001	Molecular cancer	RNA-binding proteins to assess gene expression states of co-cultivated cells in response to tumor cells.	2004-09-07	15.302
15579197	Molecular cancer	Can gene expression profiling predict survival for patients with squamous cell carcinoma of the lung?	2004-12-03	15.302
15109396	Molecular cancer	Comparison of gene expression in HCT116 treatment derivatives generated by two different 5-fluorouracil exposure protocols.	2004-04-26	15.302
15031473	Science (New York, N.Y.)	Genomic medicine. Gene expression tests foretell breast cancer's future.	2004-03-19	41.845
14522255	Cancer cell	Prostate-specific deletion of the murine Pten tumor suppressor gene leads to metastatic prostate cancer.	2003-09-01	26.602
15016488	Lancet (London, England)	Two prognostically significant subtypes of high-grade lung neuroendocrine tumours independent of small-cell and large-cell neuroendocrine carcinomas identified by gene expression profiles.	2004-03-06	60.392
14960510	Gut	Effect of peroxisome proliferator activated receptor gamma ligands on growth and gene expression profiles of gastric cancer cells.	2004-03-01	19.819
15345588	Blood	Interleukin-15 induces IL-12 receptor beta1 gene expression through PU.1 and IRF 3 by targeting chromatin remodeling.	2005-01-15	17.543
15364876	Circulation	Differences in gene expression profiles of diabetic and nondiabetic patients undergoing cardiopulmonary bypass and cardioplegic arrest.	2004-09-14	23.603
12805547	Science (New York, N.Y.)	Sex-dependent gene expression and evolution of the Drosophila transcriptome.	2003-06-13	41.845
12704389	Nature genetics	Treatment-specific changes in gene expression discriminate in vivo drug response in human leukemia cells.	2003-05-01	27.603
15388584	Blood	Functional gene expression analysis of clonal plasma cells identifies a unique molecular profile for light chain amyloidosis.	2005-01-15	17.543
15505101	Circulation	Gene expression profiling of inflamed human endothelial cells and influence of activated protein C.	2004-11-02	23.603
12605717	Molecular cancer	Invasion and metastasis in pancreatic cancer.	2003-01-22	15.302
15618465	Blood	SATB1 family protein expressed during early erythroid differentiation modifies globin gene expression.	2005-04-15	17.543
14642698	Journal of the American College of Cardiology	Involvement of reactive oxygen species in angiotensin II-induced endothelin-1 gene expression in rat cardiac fibroblasts.	2003-11-19	20.589
12522010	Blood	Gene expression profile in human leukocytes.	2003-05-01	17.543
15486073	Blood	Tumor metastasis but not tumor growth is dependent on Src-mediated vascular permeability.	2005-02-15	17.543
15302807	Circulation	Molecular imaging of the kinetics of vascular endothelial growth factor gene expression in ischemic myocardium.	2004-08-10	23.603
12637319	Blood	Gene expression signatures in MLL-rearranged T-lineage and B-precursor acute leukemias: dominance of HOX dysregulation.	2003-07-01	17.543
15361885	Nature	Hedgehog signalling in prostate regeneration, neoplasia and metastasis.	2004-10-07	42.778
15053878	Molecular cell	Active repression of antiapoptotic gene expression by RelA(p65) NF-kappa B.	2004-03-26	15.584
15161673	Blood	Differential regulation of gene expression following CD40 activation of leukemic compared to healthy B cells.	2004-12-15	17.543
12586919	Science (New York, N.Y.)	Medicine. Tracing the steps of metastasis, cancer's menacing ballet.	2003-02-14	41.845
15226186	Blood	Gene expression profiling of pediatric acute myelogenous leukemia.	2004-12-01	17.543
15013133	Journal of the American College of Cardiology	Temporal patterns of gene expression after acute hindlimb ischemia in mice: insights into the genomic program for collateral vessel development.	2004-02-04	20.589
14568251	Journal of hepatology	The role of the iron responsive element in the control of ferroportin1/IREG1/MTP1 gene expression.	2003-11-01	20.582
14566342	Nature neuroscience	Regulation of gene expression and cocaine reward by CREB and DeltaFosB.	2003-11-01	20.071
15388585	Blood	Distinct gene expression profiles determine molecular treatment response in childhood acute lymphoblastic leukemia.	2005-01-15	17.543
14642619	Journal of hepatology	Molecular features of non-B, non-C hepatocellular carcinoma: a PCR-array gene expression profiling study.	2003-12-01	20.582
15289382	Circulation	Profiling of aortic smooth muscle cell gene expression in response to chronic inhibition of nitric oxide synthase in rats.	2004-08-17	23.603
15557369	Circulation	Identification of a gene expression profile that differentiates between ischemic and nonischemic cardiomyopathy.	2004-11-30	23.603
15016649	Blood	Comparative expressed sequence hybridization studies of hairy cell leukemia show uniform expression profile and imprint of spleen signature.	2004-07-01	17.543
14684422	Blood	Gene expression profile of adult T-cell acute lymphocytic leukemia identifies distinct subsets of patients with different response to therapy and survival.	2004-04-01	17.543
15084257	Cell	Predicting gene expression from sequence.	2004-04-16	38.637
15542424	Cancer cell	A new key in breast cancer metastasis.	2004-11-01	26.602
15093543	Cancer cell	Metadherin, a cell surface protein in breast tumors that mediates lung metastasis.	2004-04-01	26.602
15358617	Blood	Combination immunotherapy with a CpG oligonucleotide (1018 ISS) and rituximab in patients with non-Hodgkin lymphoma: increased interferon-alpha/beta-inducible gene expression, without significant toxicity.	2005-01-15	17.543
12789343	Nature	A nucleosomal function for IkappaB kinase-alpha in NF-kappaB-dependent gene expression.	2003-06-05	42.778
14770183	Nature genetics	Gene expression-based high-throughput screening(GE-HTS) and application to leukemia differentiation.	2004-03-01	27.603
12567189	Nature genetics	Natural variation in human gene expression assessed in lymphoblastoid cells.	2003-03-01	27.603
12679207	Journal of the American College of Cardiology	Differential gene expression and genomic patient stratification following left ventricular assist device support.	2003-04-02	20.589
14525759	Blood	The effect of human tissue factor pathway inhibitor-2 on the growth and metastasis of fibrosarcoma tumors in athymic mice.	2004-02-01	17.543
15329723	Nature	Suppression of anoikis and induction of metastasis by the neurotrophic receptor TrkB.	2004-08-26	42.778
15386015	Nature	Exogenous control of mammalian gene expression through modulation of RNA self-cleavage.	2004-09-23	42.778
14530203	Circulation	Physiological genomics of human arteries: quantitative relationship between gene expression and arterial stiffness.	2003-10-14	23.603
14704791	Nature medicine	The membrane-cytoskeleton linker ezrin is necessary for osteosarcoma metastasis.	2004-02-01	36.13
12663451	Blood	Unique gene expression profiles of human macrophages and dendritic cells to phylogenetically distinct parasites.	2003-07-15	17.543
15471949	Blood	Heparanase promotes the spontaneous metastasis of myeloma cells to bone.	2005-02-01	17.543
15213097	Blood	Unique gene expression program of human germinal center T helper cells.	2004-10-01	17.543
12612904	Gastroenterology	A quantitative gene expression study suggests a role for angiopoietins in focal nodular hyperplasia.	2003-03-01	17.373
15591113	Blood	Distinct IL-4-induced gene expression, proliferation, and intracellular signaling in germinal center B-cell-like and activated B-cell-like diffuse large-cell lymphomas.	2005-04-01	17.543
12855579	Blood	Identification of specific gene expression profiles in human mast cells mediated by Toll-like receptor 4 and FcepsilonRI.	2003-10-01	17.543
12509774	Nature genetics	Cancer's deadly signature.	2003-01-01	27.603
15251988	Blood	Iron chelators with high antiproliferative activity up-regulate the expression of a growth inhibitory and metastasis suppressor gene: a link between iron metabolism and proliferation.	2004-11-01	17.543
12522000	Blood	Chromatin immunoprecipitation (ChIP) studies indicate a role for CCAAT enhancer binding proteins alpha and epsilon (C/EBP alpha and C/EBP epsilon ) and CDP/cut in myeloid maturation-induced lactoferrin gene expression.	2003-05-01	17.543
15328163	Blood	Induction of plasminogen activator inhibitor I gene expression by intracellular calcium via hypoxia-inducible factor-1.	2004-12-15	17.543
12865274	Gut	Rescue of human RET gene expression by sodium butyrate: a novel powerful tool for molecular studies in Hirschsprung disease.	2003-08-01	19.819
12538436	Circulation	Positron-emission tomography reporter gene expression imaging in rat myocardium.	2003-01-21	23.603
12685932	Molecular cancer	Gene expression profiling by DNA microarray analysis in mouse embryonic fibroblasts transformed by rasV12 mutated protein and the E1A oncogene.	2003-03-19	15.302
12576324	Blood	CD11c gene expression in hairy cell leukemia is dependent upon activation of the proto-oncogenes ras and junD.	2003-05-15	17.543
14642604	Journal of hepatology	Extensive changes in liver gene expression induced by hereditary tyrosinemia type I are not normalized by treatment with 2-(2-nitro-4-trifluoromethylbenzoyl)-1,3-cyclohexanedione (NTBC).	2003-12-01	20.582
12747808	Molecular cancer	Interfering with TGFbeta-induced Smad3 nuclear accumulation differentially affects TGFbeta-dependent gene expression.	2003-03-19	15.302
15007006	Circulation	Micro-positron emission tomography imaging of cardiac gene expression in rats using bicistronic adenoviral vector-mediated gene delivery.	2004-03-23	23.603
12560242	Blood	Global down-regulation of HOX gene expression in PML-RARalpha + acute promyelocytic leukemia identified by small-array real-time PCR.	2003-02-15	17.543
15486299	Science (New York, N.Y.)	Regulation of gene expression by a metabolic enzyme.	2004-10-15	41.845
15499019	Science (New York, N.Y.)	In silico genetics: identification of a functional element regulating H2-Ealpha gene expression.	2004-10-22	41.845
15030980	Journal of hepatology	Modulation of fibronectin gene expression in inflammatory mononuclear phagocytes of rat liver after acute liver injury.	2004-04-01	20.582
12668525	Circulation	Circadian variation of cardiac K+ channel gene expression.	2003-04-15	23.603
14728809	Cell research	Gene expression profile favoring phenotypic reversion: a clue for mechanism of tumor suppression by NF-IL6 3'UTR.	2003-12-01	20.507
12894162	Nature medicine	Road map to metastasis.	2003-08-01	36.13
15542430	Cancer cell	Upregulation of CXCR4 is essential for HER2-mediated tumor metastasis.	2004-11-01	26.602
14551438	Science (New York, N.Y.)	Gene expression profiles in the brain predict behavior in individual honey bees.	2003-10-10	41.845
14962900	Blood	CD34+CD38- hematopoietic precursors derived from human embryonic stem cells exhibit an embryonic gene expression pattern.	2004-06-01	17.543
12887899	Molecular cell	Silencing in yeast rDNA chromatin: reciprocal relationship in gene expression between RNA polymerase I and II.	2003-07-01	15.584
14996707	Blood	Human marrow stromal cells activate monocytes to secrete osteopontin, which down-regulates Notch1 gene expression in CD34+ cells.	2004-06-15	17.543
15116117	Nature	An autonomous molecular computer for logical control of gene expression.	2004-05-27	42.778
15225415	Cell research	Epigenetic modification regulates both expression of tumor-associated genes and cell cycle progressing in human colon cancer cell lines: Colo-320 and SW1116.	2004-06-01	20.507
12531789	Blood	Gene expression profile analysis of AIDS-related primary effusion lymphoma (PEL) suggests a plasmablastic derivation and identifies PEL-specific transcripts.	2003-05-15	17.543
15297311	Blood	Global regulation of erythroid gene expression by transcription factor GATA-1.	2004-11-15	17.543
15536151	Blood	The Corfu deltabeta thalassemia deletion disrupts gamma-globin gene silencing and reveals post-transcriptional regulation of HbF expression.	2005-03-01	17.543
12737518	Cell research	The tumor-selective over-expression of the human Hsp70 gene is attributed to the aberrant controls at both initiation and elongation levels of transcription.	2003-04-01	20.507
15327772	Molecular cell	Arginine methylation of NIP45 modulates cytokine gene expression in effector T lymphocytes.	2004-08-27	15.584
14630827	Blood	Small lymphocytic lymphoma, marginal zone B-cell lymphoma, and mantle cell lymphoma exhibit distinct gene-expression profiles allowing molecular diagnosis.	2004-04-01	17.543
14722631	Intensive care medicine	Transient Bcl-2 gene down-expression in circulating mononuclear cells of severe sepsis patients who died despite appropriate intensive care.	2004-03-01	17.679
15494427	Blood	Oncogenic events regulate tissue factor expression in colorectal cancer cells: implications for tumor progression and angiogenesis.	2005-02-15	17.543
15090446	Blood	Gene-trap expression screening to identify endothelial-specific genes.	2004-08-01	17.543
15014501	Nature	Myocardin and ternary complex factors compete for SRF to control smooth muscle gene expression.	2004-03-11	42.778
12763372	Journal of hepatology	Gene expression profile in the regenerating rat liver after partial hepatectomy.	2003-06-01	20.582
15023341	Molecular cell	Lytic KSHV infection inhibits host gene expression by accelerating global mRNA turnover.	2004-03-12	15.584
12663442	Blood	Early changes in gene expression profiles of hepatic GVHD uncovered by oligonucleotide microarrays.	2003-07-15	17.543
12623842	Blood	Gene expression profiling of multiple myeloma reveals molecular portraits in relation to the pathogenesis of the disease.	2003-06-15	17.543
14715628	Blood	Transcriptional profiling of IKK2/NF-kappa B- and p38 MAP kinase-dependent gene expression in TNF-alpha-stimulated primary human endothelial cells.	2004-05-01	17.543
15208640	Nature biotechnology	Engineered riboregulators enable post-transcriptional control of gene expression.	2004-07-01	36.558
15345589	Blood	Gene expression profiling in follicular lymphoma to assess clinical aggressiveness and to guide the choice of treatment.	2005-01-01	17.543
14656878	Blood	Differential gene expression of human stem progenitor cells derived from early stages of in utero human hematopoiesis.	2004-04-01	17.543
15326356	Science (New York, N.Y.)	NOBOX deficiency disrupts early folliculogenesis and oocyte-specific gene expression.	2004-08-20	41.845
14704789	Nature medicine	Expression profiling identifies the cytoskeletal organizer ezrin and the developmental homeoprotein Six-1 as key metastatic regulators.	2004-02-01	36.13
15131783	Gastroenterology	Inducible Cre-mediated control of gene expression in the murine gastrointestinal tract: effect of loss of beta-catenin.	2004-05-01	17.373
12671891	Gastroenterology	Methionine adenosyltransferase II beta subunit gene expression provides a proliferative advantage in human hepatoma.	2003-04-01	17.373
14530205	Circulation	Noninvasive imaging of transgene expression by use of positron emission tomography in a pig model of myocardial gene transfer.	2003-10-28	23.603
12610534	Nature genetics	Epigenetic regulation of gene expression: how the genome integrates intrinsic and environmental signals.	2003-03-01	27.603
12586295	Journal of hepatology	Positional mapping for amplified DNA sequences on 1q21-q22 in hepatocellular carcinoma indicates candidate genes over-expression.	2003-03-01	20.582
15454483	Blood	Quantitative analysis of nucleoside transporter and metabolism gene expression in chronic lymphocytic leukemia (CLL): identification of fludarabine-sensitive and -insensitive populations.	2005-01-15	17.543
15306099	European urology	Metastasis markers in bladder cancer: a review of the literature and clinical considerations.	2004-09-01	17.947
15031206	Blood	Blood mononuclear cell gene expression profiles characterize the oxidant, hemolytic, and inflammatory stress of sickle cell disease.	2004-07-01	17.543
12801967	Gut	ATP binding cassette transporter gene expression in rat liver progenitor cells.	2003-07-01	19.819
12927914	Journal of hepatology	Structure and liver cell expression pattern of the HFE gene in the rat.	2003-09-01	20.582
14504100	Blood	Gene expression profiling in CD34 cells to identify differences between aplastic anemia patients and healthy volunteers.	2004-01-01	17.543
15241416	Nature	Regulation of Toll/IL-1-receptor-mediated gene expression by the inducible nuclear protein IkappaBzeta.	2004-07-08	42.778
15472076	Science (New York, N.Y.)	A glycine-dependent riboswitch that uses cooperative binding to control gene expression.	2004-10-08	41.845
15006351	Cell	From silencing to gene expression: real-time analysis in single cells.	2004-03-05	38.637
15114364	Nature neuroscience	WebQTL: rapid exploratory analysis of gene expression and genetic networks for brain and behavior.	2004-05-01	20.071
14667499	Cancer cell	Modeling transformation and metastasis in Drosophila.	2003-11-01	26.602
15021880	Nature immunology	A cis element in the recombination activating gene locus regulates gene expression by counteracting a distant silencer.	2004-04-01	20.479
15195092	Nature genetics	Periodic gene expression program of the fission yeast cell cycle.	2004-08-01	27.603
12631658	Gut	Promoter methylation of E-cadherin gene in gastric mucosa associated with Helicobacter pylori infection and in gastric cancer.	2003-04-01	19.819
12740579	Nature genetics	Module networks: identifying regulatory modules and their condition-specific regulators from gene expression data.	2003-06-01	27.603
14759362	Molecular cell	Reprogrammed genetic decoding in cellular gene expression.	2004-01-30	15.584
12692553	Nature genetics	Tissue-specific nuclear architecture and gene expression regulated by SATB1.	2003-05-01	27.603
15265791	Blood	Role of endogenous thrombin in tumor implantation, seeding, and spontaneous metastasis.	2004-11-01	17.543
15247187	Gut	Repeated adenoviral administration into the biliary tract can induce repeated expression of the original gene construct in rat livers without immunosuppressive strategies.	2004-08-01	19.819
12515729	Blood	Regulation of neutrophil and eosinophil secondary granule gene expression by transcription factors C/EBP epsilon and PU.1.	2003-04-15	17.543
14586460	Nature	A gene expression atlas of the central nervous system based on bacterial artificial chromosomes.	2003-10-30	42.778
15448693	Nature genetics	A module map showing conditional activity of expression modules in cancer.	2004-10-01	27.603
12591748	Circulation	Inhibitory effect of natriuretic peptides on aldosterone synthase gene expression in cultured neonatal rat cardiocytes.	2003-02-18	23.603
12969979	Blood	Interleukin-6-dependent gene expression profiles in multiple myeloma INA-6 cells reveal a Bcl-2 family-independent survival pathway closely associated with Stat3 activation.	2004-01-01	17.543
14996705	Blood	The pu.1 promoter drives myeloid gene expression in zebrafish.	2004-09-01	17.543
15542428	Cancer cell	RE: A two-gene expression ratio predicts clinical outcome in breast cancer patients treated with tamoxifen.	2004-11-01	26.602
15315976	Blood	Distinctive gene expression profiles of CD34 cells from patients with myelodysplastic syndrome characterized by specific chromosomal abnormalities.	2004-12-15	17.543
12646919	Nature	Genetics of gene expression surveyed in maize, mouse and man.	2003-03-20	42.778
15353128	Cell research	Enhancement of human ACAT1 gene expression to promote the macrophage-derived foam cell formation by dexamethasone.	2004-08-01	20.507
15037532	Circulation	Sinoatrial node dysfunction and early unexpected death of mice with a defect of klotho gene expression.	2004-04-13	23.603
12687005	Nature	Noise in eukaryotic gene expression.	2003-04-10	42.778
15583081	Circulation	Detection of cardiac allograft rejection and response to immunosuppressive therapy with peripheral blood gene expression.	2004-12-21	23.603
15040889	Cell research	Expression of MRP14 gene is frequently down-regulated in Chinese human esophageal cancer.	2004-02-01	20.507
12927929	Journal of hepatology	Interferon-stimulated gene expression and hepatitis C viral dynamics during different interferon regimens.	2003-09-01	20.582
12893887	Science (New York, N.Y.)	Discovery of gene function by expression profiling of the malaria parasite life cycle.	2003-09-12	41.845
15114362	Nature neuroscience	Gene expression nervous system atlas (GENSAT).	2004-05-01	20.071
15300578	Gastroenterology	Expression profiling identifies chemokine (C-C motif) ligand 18 as an independent prognostic indicator in gastric cancer.	2004-08-01	17.373
14568257	Journal of hepatology	Carbenoxolone inhibits DNA synthesis and collagen gene expression in rat hepatic stellate cells in culture.	2003-11-01	20.582
15220918	Nature genetics	Kaposi sarcoma herpesvirus-induced cellular reprogramming contributes to the lymphatic endothelial gene expression in Kaposi sarcoma.	2004-07-01	27.603
15620355	Cell	TOR regulates ribosomal protein gene expression via PKA and the Forkhead transcription factor FHL1.	2004-12-29	38.637
15125777	Molecular cancer	CHK2 kinase expression is down-regulated due to promoter methylation in non-small cell lung cancer.	2004-05-04	15.302
15271793	Blood	Gene expression profiling of normal and malignant CD34-derived megakaryocytic cells.	2004-11-15	17.543
12969962	Blood	Prognostic significance of bcl-xL gene expression and apoptotic cell counts in follicular lymphoma.	2004-01-15	17.543
12620411	Cancer cell	Inhibition of FLT3 in MLL. Validation of a therapeutic target identified by gene expression based classification.	2003-02-01	26.602
14988562	Science (New York, N.Y.)	Control of pancreas and liver gene expression by HNF transcription factors.	2004-02-27	41.845
15225417	Cell research	Induction of defence gene expression by oligogalacturonic acid requires increases in both cytosolic calcium and hydrogen peroxide in Arabidopsis thaliana.	2004-06-01	20.507
12789342	Nature	Histone H3 phosphorylation by IKK-alpha is critical for cytokine-induced gene expression.	2003-06-05	42.778
15149745	European urology	Expression of Maspin in non-muscle invasive bladder carcinoma: correlation with tumor angiogenesis and prognosis.	2004-06-01	17.947
14738568	Molecular cancer	Expression of the pro-angiogenic factors vascular endothelial growth factor and interleukin-8/CXCL8 by human breast carcinomas is responsive to nutrient deprivation and endoplasmic reticulum stress.	2004-01-22	15.302
12586920	Science (New York, N.Y.)	Medicine. A clash over genes that foretell metastasis.	2003-02-14	41.845
15016751	Gut	Molecular therapy for peritoneal dissemination of xenotransplanted human MKN-45 gastric cancer cells with adenovirus mediated Bax gene transfer.	2004-04-01	19.819
15030979	Journal of hepatology	N-Acetyl-cysteine modulates inducible nitric oxide synthase gene expression in human hepatocytes.	2004-04-01	20.582
14770186	Nature neuroscience	FGF2-induced chromatin remodeling regulates CNTF-mediated gene expression and astrocyte differentiation.	2004-03-01	20.071
15507527	Blood	Long-term pharmacologically regulated expression of erythropoietin in primates following AAV-mediated gene transfer.	2005-02-15	17.543
12892707	Cancer cell	Evidence emerges for early metastasis and parallel evolution of primary and metastatic tumors.	2003-07-01	26.602
12920025	Blood	Developmental stage-specific epigenetic control of human beta-globin gene expression is potentiated in hematopoietic progenitor cells prior to their transcriptional activation.	2003-12-01	17.543
15217837	Blood	Elevated expression of the AF1q gene, an MLL fusion partner, is an independent adverse prognostic factor in pediatric acute myeloid leukemia.	2004-11-15	17.543
14730313	Nature cell biology	Modulation of heat shock gene expression by the TAC1 chromatin-modifying complex.	2004-02-01	20.042
12553906	Cell	Twist regulates cytokine gene expression through a negative feedback loop that represses NF-kappaB activity.	2003-01-24	38.637
12871643	Immunity	A conserved transcriptional enhancer regulates RAG gene expression in developing B cells.	2003-07-01	22.553
14636557	Cell	Taspase1: a threonine aspartase required for cleavage of MLL and proper HOX gene expression.	2003-10-31	38.637
12623852	Blood	Gene expression analysis of purified hematopoietic stem cells and committed progenitors.	2003-07-01	17.543
15479645	Cell	LXR-dependent gene expression is important for macrophage survival and the innate immune response.	2004-10-15	38.637
14598259	Gastroenterology	Genetic background modifies intestinal pseudo-obstruction and the expression of a reporter gene in Hox11L1-/- mice.	2003-11-01	17.373
12920038	Blood	Induction of human gamma globin gene expression by histone deacetylase inhibitors.	2004-01-15	17.543
15522951	Blood	Prospective isolation and global gene expression analysis of the erythrocyte colony-forming unit (CFU-E).	2005-03-01	17.543
15016650	Blood	Down syndrome critical region protein 1 (DSCR1), a novel VEGF target gene that regulates expression of inflammatory markers on activated endothelial cells.	2004-07-01	17.543
15582046	Lancet (London, England)	Less is more: artificial intelligence and gene-expression arrays.	2004 Dec 4-10	60.392
15308560	Blood	Protein kinase Cdelta mediates retinoic acid and phorbol myristate acetate-induced phospholipid scramblase 1 gene expression: its role in leukemic cell differentiation.	2004-12-01	17.543
15172973	Blood	Association of Foxp3 regulatory gene expression with graft-versus-host disease.	2004-10-01	17.543
15539151	Immunity	Transcriptional suppression of interleukin-12 gene expression following phagocytosis of apoptotic cells.	2004-11-01	22.553
14550699	Lancet (London, England)	Abnormalities in villin gene expression and canalicular microvillus structure in progressive cholestatic liver disease of childhood.	2003-10-04	60.392
15186774	Cell	Mapping global histone acetylation patterns to gene expression.	2004-06-11	38.637
15550250	Cell	Circadian gene expression in individual fibroblasts: cell-autonomous and self-sustained oscillators pass time to daughter cells.	2004-11-24	38.637
12663452	Blood	Gene expression profiling of plasma cells and plasmablasts: toward a better understanding of the late stages of B-cell differentiation.	2003-07-15	17.543
14988717	Nature genetics	Gene expression as a drug discovery tool.	2004-03-01	27.603
12907790	Science (New York, N.Y.)	Heterochromatin and epigenetic control of gene expression.	2003-08-08	41.845
15016316	Molecular cancer	Regulation of COX-2 protein expression by Akt in endometrial cancer cells is mediated through NF-kappaB/IkappaB pathway.	2004-03-11	15.302
15361867	Nature immunology	GA binding protein regulates interleukin 7 receptor alpha-chain gene expression in T cells.	2004-10-01	20.479
15576475	Blood	Phenotypic correction and long-term expression of factor VIII in hemophilic mice by immunotolerization and nonviral gene transfer using the Sleeping Beauty transposon system.	2005-04-01	17.543
15499023	Science (New York, N.Y.)	Oscillations in NF-kappaB signaling control the dynamics of gene expression.	2004-10-22	41.845
15525513	Molecular cell	A common set of gene regulatory networks links metabolism and growth inhibition.	2004-11-05	15.584
12605714	Molecular cancer	Hepatocarcinogenic potential of the glucocorticoid antagonist RU486 in B6C3F1 mice: effect on apoptosis, expression of oncogenes and the tumor suppressor gene p53.	2003-01-03	15.302
14699506	Gastroenterology	Prolonged and inducible transgene expression in the liver using gutless adenovirus: a potential therapy for liver cancer.	2004-01-01	17.373
15326058	Circulation	Improved vascular gene transfer with a helper-dependent adenoviral vector.	2004-09-14	23.603
15260981	Molecular cell	Genomic run-on evaluates transcription rates for all yeast genes and identifies gene regulatory mechanisms.	2004-07-23	15.584
15242522	Molecular cancer	PTTG/securin activates expression of p53 and modulates its function.	2004-07-08	15.302
14998918	Blood	Usefulness of the quantitative assessment of PRV-1 gene expression for the diagnosis of polycythemia vera and essential thrombocythemia patients.	2004-03-15	17.543
15294153	Cell	Epithelial-mesenchymal transitions: twist in development and metastasis.	2004-08-06	38.637
15247925	Nature biotechnology	Analysis of the transcriptional complexity of Arabidopsis thaliana by massively parallel signature sequencing.	2004-08-01	36.558
12730115	Blood	Classification of pediatric acute lymphoblastic leukemia by gene expression profiling.	2003-10-15	17.543
12511423	Blood	Specific transgene expression in human and mouse CD4+ cells using lentiviral vectors with regulatory sequences from the CD4 gene.	2003-05-01	17.543
15277332	Circulation	Delayed ischemic preconditioning activates nuclear-encoded electron-transfer-chain gene expression in parallel with enhanced postanoxic mitochondrial respiratory recovery.	2004-08-03	23.603
12511656	Science (New York, N.Y.)	Paucity of genes on the Drosophila X chromosome showing male-biased expression.	2003-01-31	41.845
15053868	Molecular cell	Got MLL? Definitive hematopoiesis requires MLL gene expression.	2004-03-26	15.584
15006344	Cell	Visualizing gene expression: an unfolding story.	2004-03-05	38.637
15315977	Blood	Expression of Rgmc, the murine ortholog of hemojuvelin gene, is modulated by development and inflammation, but not by iron status or erythropoietin.	2004-12-15	17.543
12671897	Gastroenterology	TNF-alpha and IFN-gamma regulate the expression of the NOD2 (CARD15) gene in human intestinal epithelial cells.	2003-04-01	17.373
12594945	Immunity	Hierarchical interactions control CD4 gene expression during thymocyte development.	2003-02-01	22.553
14751929	Blood	Deregulated expression in Ph+ human leukemias of AHI-1, a gene activated by insertional mutagenesis in mouse models of leukemia.	2004-05-15	17.543
15229602	Nature	Evolutionary changes in cis and trans gene regulation.	2004-07-01	42.778
15035668	Molecular cancer	The proteosome inhibitor MG132 attenuates retinoic acid receptor trans-activation and enhances trans-repression of nuclear factor kappaB. Potential relevance to chemo-preventive interventions with retinoids.	2004-03-22	15.302
12885482	Lancet (London, England)	Survivin and molecular pathogenesis of colorectal cancer.	2003-07-19	60.392
15284123	Blood	Epigenetic silencing of the immunoglobulin heavy-chain gene in classical Hodgkin lymphoma-derived cell lines contributes to the loss of immunoglobulin expression.	2004-11-15	17.543
12894204	Nature biotechnology	Chemical discovery and global gene expression analysis in zebrafish.	2003-08-01	36.558
12958075	Blood	Jun N-terminal kinase activity and early growth-response factor-1 gene expression are down-regulated in Fanconi anemia group A lymphoblasts.	2004-01-01	17.543
14568906	Circulation	Angiogenesis induced by endothelial nitric oxide synthase gene through vascular endothelial growth factor expression in a rat hindlimb ischemia model.	2003-11-04	23.603
14656887	Blood	Aberrant expression of the MEL1S gene identified in association with hypomethylation in adult T-cell leukemia cells.	2004-04-01	17.543
15107848	Nature genetics	SUMO modification is required for in vivo Hox gene regulation by the Caenorhabditis elegans Polycomb group protein SOP-2.	2004-05-01	27.603
12934013	Science (New York, N.Y.)	A gene-coexpression network for global discovery of conserved genetic modules.	2003-10-10	41.845
12925851	Nature immunology	The threshold pattern of calcineurin-dependent gene expression is altered by loss of the endogenous inhibitor calcipressin.	2003-09-01	20.479
15464244	Journal of hepatology	Overexpression of cortactin is involved in motility and metastasis of hepatocellular carcinoma.	2004-10-01	20.582
15288485	Journal of hepatology	Gene expression profiles in hepatocellular carcinoma: not yet there.	2004-08-01	20.582
12609830	Blood	A PAR domain transcription factor is involved in the expression from a hematopoietic-specific promoter for the human LMO2 gene.	2003-06-15	17.543
14976040	Blood	Loss of MHC class II gene and protein expression in diffuse large B-cell lymphoma is related to decreased tumor immunosurveillance and poor patient survival regardless of other prognostic factors: a follow-up study from the Leukemia and Lymphoma Molecular Profiling Project.	2004-06-01	17.543
15050916	Cancer cell	Targeted inhibition of galectin-1 gene expression in tumor cells results in heightened T cell-mediated rejection; A potential mechanism of tumor-immune privilege.	2004-03-01	26.602
12543863	Blood	Gene expression profiling reveals a highly specialized genetic program of plasma cells.	2003-05-15	17.543
12707234	Circulation	Histamine upregulates gene expression of endothelial nitric oxide synthase in human vascular endothelial cells.	2003-05-13	23.603
14726163	Lancet (London, England)	ZAP-70 expression and prognosis in chronic lymphocytic leukaemia.	2004-01-10	60.392
15030977	Journal of hepatology	Up-regulation of IL-1 receptor through PI3K/Akt is essential for the induction of iNOS gene expression in hepatocytes.	2004-04-01	20.582
15301688	Molecular cancer	Aberrant CBFA2T3B gene promoter methylation in breast tumors.	2004-08-10	15.302
15308577	Blood	Retinoic acid regulates C/EBP homologous protein expression (CHOP), which negatively regulates myeloid target genes.	2004-12-15	17.543
12791645	Blood	Gene profiling of a myeloma cell line reveals similarities and unique signatures among IL-6 response, N-ras-activating mutations, and coculture with bone marrow stromal cells.	2003-10-01	17.543
15142881	Blood	Acute lymphoblastic leukemia with TEL-AML1 fusion has lower expression of genes involved in purine metabolism and lower de novo purine synthesis.	2004-09-01	17.543
15188178	Gastroenterology	Activin A stimulates vascular endothelial growth factor gene transcription in human hepatocellular carcinoma cells.	2004-06-01	17.373
12714491	Blood	The vitamin K-dependent gamma-glutamyl carboxylase gene contains a TATA-less promoter with a novel upstream regulatory element.	2003-08-15	17.543
14602436	Lancet (London, England)	Predictive ability of DNA microarrays for cancer outcomes and correlates: an empirical assessment.	2003-11-01	60.392
14757699	Circulation	Murine cytomegalovirus infection increases aortic expression of proatherosclerotic genes.	2004-02-24	23.603
12835693	Nature medicine	Angiogenesis inhibitors: motivators of metastasis?	2003-07-01	36.13
15721472	Lancet (London, England)	Gene-expression profiles to predict distant metastasis of lymph-node-negative primary breast cancer.	2005 Feb 19-25	60.392
16049480	Nature	Genes that mediate breast cancer metastasis to lung.	2005-07-28	42.778
15829968	Nature	Transcriptional regulation of a metastasis suppressor gene by Tip60 and beta-catenin complexes.	2005-04-14	42.778
15633123	Gastroenterology	Actinin-4 increases cell motility and promotes lymph node metastasis of colorectal cancer.	2005-01-01	17.373
16230073	Gastroenterology	Pancreatic cancer proteome: the proteins that underlie invasion, metastasis, and immunologic escape.	2005-10-01	17.373
15633118	Gastroenterology	Connective tissue growth factor inhibits metastasis and acts as an independent prognostic marker in colorectal cancer.	2005-01-01	17.373
15781080	Lancet (London, England)	Breast cancer metastasis: when, where, how?	2005 Mar 19-25	60.392
16142231	Nature genetics	Sipa1 is a candidate for underlying the metastasis efficiency modifier locus Mtes1.	2005-10-01	27.603
15686629	Cell research	Mechanisms of cancer metastasis to the bone.	2005-01-01	20.507
16142232	Nature genetics	The melanocyte differentiation program predisposes to metastasis after neoplastic transformation.	2005-10-01	27.603
16338656	Cancer cell	A knotty turnabout?: Akt1 as a metastasis suppressor.	2005-12-01	26.602
15710325	Cancer cell	Focus on lymphangiogenesis in tumor metastasis.	2005-02-01	26.602
16284286	Gut	Tumour matrilysin expression predicts metastatic potential of stage I (pT1) colon and rectal cancers.	2005-12-01	19.819
15716201	European urology	Port-site metastasis: the influence of biology.	2005-03-01	17.947
15685558	Gastroenterology	Analysis of differential gene expression patterns in colon cancer and cancer stroma using microdissected tissues.	2005-02-01	17.373
16286247	Cancer cell	Integrative genomic and proteomic analysis of prostate cancer reveals signatures of metastatic progression.	2005-11-01	26.602
16341007	Nature	VEGFR1-positive haematopoietic bone marrow progenitors initiate the pre-metastatic niche.	2005-12-08	42.778
15811958	Blood	Indole-3-carbinol suppresses NF-kappaB and IkappaBalpha kinase activation, causing inhibition of expression of NF-kappaB-regulated antiapoptotic and metastatic gene products and enhancement of apoptosis in myeloid and leukemia cells.	2005-07-15	17.543
15721457	Lancet (London, England)	Gene-expression profiling in breast cancer.	2005 Feb 19-25	60.392
16341000	Nature	Cancer biology: emissaries set up new sites.	2005-12-08	42.778
16344072	Gastroenterology	Liver gene expression signature of mild fibrosis in patients with chronic hepatitis C.	2005-12-01	17.373
15682512	Nature medicine	Cancer vaccines: pessimism in check.	2004-12-01	36.13
15827134	Blood	The level of TACI gene expression in myeloma cells is associated with a signature of microenvironment dependence versus a plasmablastic signature.	2005-08-01	17.543
15837625	Cancer cell	Tumor predisposition in mice mutant for p63 and p73: evidence for broader tumor suppressor functions for the p53 family.	2005-04-01	26.602
15894097	Lancet (London, England)	Effects of chemotherapy and hormonal therapy for early breast cancer on recurrence and 15-year survival: an overview of the randomised trials.	2005 May 14-20	60.392
16230072	Gastroenterology	The risk of missed gastroesophageal cancer diagnoses in users and nonusers of antisecretory medication.	2005-10-01	17.373
16230077	Gastroenterology	CXCR4 expression increases liver and lung metastasis in a mouse model of pancreatic cancer.	2005-10-01	17.373
15752977	Trends in cell biology	Tumor cells caught in the act of invading: their strategy for enhanced cell motility.	2005-03-01	16.041
16151408	Nature biotechnology	Monoclonal antibody therapy of cancer.	2005-09-01	36.558
16086835	Molecular cancer	Screening and identification of differentially expressed transcripts in circulating cells of prostate cancer patients using suppression subtractive hybridization.	2005-08-08	15.302
15894094	Lancet (London, England)	Prediction of cancer outcome with microarrays.	2005 May 14-20	60.392
15782207	Nature methods	Gene identification signature (GIS) analysis for transcriptome characterization and genome annotation.	2005-02-01	30.822
16005374	European urology	Changes in chromogranin a serum levels during endocrine therapy in metastatic prostate cancer patients.	2005-08-01	17.947
15639680	Lancet (London, England)	Results of the ATAC (Arimidex, Tamoxifen, Alone or in Combination) trial after completion of 5 years' adjuvant treatment for breast cancer.	2005 Jan 1-7	60.392
16131564	Blood	Interferon-gamma-induced gene expression in CD34 cells: identification of pathologic cytokine-specific signature profiles.	2006-01-01	17.543
15651998	Molecular cancer	Gene expression profiling of tumours derived from rasV12/E1A-transformed mouse embryonic fibroblasts to identify genes required for tumour development.	2005-01-16	15.302
16230087	Gastroenterology	Pancreatic cancer: novel approaches to diagnosis and therapy.	2005-10-01	17.373
15925066	European urology	Reappraisal of the concept of hormone therapy in metastatic prostate cancer and implications for treatment.	2005-06-01	17.947
15710328	Cancer cell	The adaptor protein Tks5/Fish is required for podosome formation and function, and for the protease-driven invasion of cancer cells.	2005-02-01	26.602
16098461	Cancer cell	Metastasis gets site specific.	2005-08-01	26.602
16369533	Nature genetics	Nras loss induces metastatic conversion of Rb1-deficient neuroendocrine thyroid tumor.	2006-01-01	27.603
16015333	Nature	Cancer gene discovery in solid tumours using transposon-based somatic mutagenesis in the mouse.	2005-07-14	42.778
16373569	Science (New York, N.Y.)	Animal evolution and the molecular signature of radiations compressed in time.	2005-12-23	41.845
15961513	Blood	Cooperating cancer-gene identification through oncogenic-retrovirus-induced insertional mutagenesis.	2005-10-01	17.543
15705458	Lancet (London, England)	Prediction of cancer outcome with microarrays: a multiple random validation strategy.	2005 Feb 5-11	60.392
15705798	Blood	Role of selectins in the triggering, growth, and dissemination of T-lymphoma cells: implication of L-selectin in the growth of thymic lymphoma.	2005-06-15	17.543
15840687	Gut	NF1 gene loss of heterozygosity and expression analysis in sporadic colon cancer.	2005-08-01	19.819
15686621	Cell research	Modulation of the MAP kinase signaling cascade by Raf kinase inhibitory protein.	2005-01-01	20.507
16203077	European urology	Lymph node metastasis in bladder cancer.	2006-01-01	17.947
15894260	Cancer cell	Chromosomal instability in mouse metastatic pancreatic cancer--it's Kras and Tp53 after all.	2005-05-01	26.602
16042759	Molecular cancer	Variation in gene expression patterns in effusions and primary tumors from serous ovarian cancer patients.	2005-07-21	15.302
15987602	Cell research	Identification of eight genes that are potentially involved in tamoxifen sensitivity in breast cancer cells.	2005-06-01	20.507
16257342	Lancet (London, England)	Interaction between CHEK2*1100delC and other low-penetrance breast-cancer susceptibility genes: a familial study.	2005 Oct 29-Nov 4	60.392
15894267	Cancer cell	Trp53R172H and KrasG12D cooperate to promote chromosomal instability and widely metastatic pancreatic ductal adenocarcinoma in mice.	2005-05-01	26.602
15769892	Blood	Induction of tolerance to factor VIII inhibitors by gene therapy with immunodominant A2 and C2 domains presented by B cells as Ig fusion proteins.	2005-06-15	17.543
15629714	Molecular cell	An FF domain-dependent protein interaction mediates a signaling pathway for growth factor-induced gene expression.	2005-01-07	15.584
15867175	Circulation	Enrichment of genes in the aortic intima that are associated with stratified epithelium: implications of underlying biomechanical and barrier properties of the arterial intima.	2005-05-10	23.603
16012945	Gastroenterology	The Ras effector RASSF2 is a novel tumor-suppressor gene in human colorectal cancer.	2005-07-01	17.373
16337272	Progress in lipid research	Changes in gene expression contribute to cancer prevention by COX inhibitors.	2006-01-01	15.083
15888809	Gut	Guidelines for the management of gastroenteropancreatic neuroendocrine (including carcinoid) tumours.	2005-06-01	19.819
15710986	Gut	Differential gene expression in colon cancer of the caecum versus the sigmoid and rectosigmoid.	2005-03-01	19.819
16269611	Blood	CXCR4: a key receptor in the crosstalk between tumor cells and their microenvironment.	2006-03-01	17.543
16143127	Gastroenterology	Gene-expression profiling predicts recurrence in Dukes' C colorectal cancer.	2005-09-01	17.373
15969750	Molecular cancer	Regulation of pancreatic cancer cell migration and invasion by RhoC GTPase and caveolin-1.	2005-06-21	15.302
15766657	Cancer cell	Matrix metalloproteinases target protease-activated receptors on the tumor cell surface.	2005-03-01	26.602
16339405	Blood	Evidence for incorporation of bone marrow-derived endothelial cells into perfused blood vessels in tumors.	2006-04-01	17.543
16015356	Nature medicine	Sizing up miRNAs as cancer genes.	2005-07-01	36.13
15887124	Gastroenterology	Familial mutations in PMS2 can cause autosomal dominant hereditary nonpolyposis colorectal cancer.	2005-05-01	17.373
16364536	European urology	Laparoscopic sentinel lymph node dissection--a novel technique for the staging of prostate cancer.	2006-02-01	17.947
16254181	Science (New York, N.Y.)	Recurrent fusion of TMPRSS2 and ETS transcription factor genes in prostate cancer.	2005-10-28	41.845
16325563	Cell	Going on a cancer gene hunt.	2005-12-02	38.637
15967266	European urology	Virus specific immune responses after human neoadjuvant adenovirus-mediated suicide gene therapy for prostate cancer.	2005-07-01	17.947
15686627	Cell research	HGF/SF-Met signaling in tumor progression.	2005-01-01	20.507
16126330	European urology	Trastuzumab (Herceptin) in metastatic transitional cell carcinoma of the urinary tract: report on six patients.	2005-11-01	17.947
15723065	Nature genetics	Global assessment of promoter methylation in a mouse model of cancer identifies ID4 as a putative tumor-suppressor gene in human leukemia.	2005-03-01	27.603
15831697	Blood	Acute myeloid leukemia bearing cytoplasmic nucleophosmin (NPMc+ AML) shows a distinct gene expression profile characterized by up-regulation of genes involved in stem-cell maintenance.	2005-08-01	17.543
15964906	Gut	High magnification chromoscopic colonoscopy or high frequency 20 MHz mini probe endoscopic ultrasound staging for early colorectal neoplasia: a comparative prospective analysis.	2005-11-01	19.819
16195717	Nature genetics	Metastatic potential as a heritable trait.	2005-10-01	27.603
15950901	Cancer cell	Therapeutic targeting of the tumor microenvironment.	2005-06-01	26.602
15951178	Trends in cell biology	p27(Kip1) and stathmin share the stage for the first time.	2005-07-01	16.041
15876350	Molecular cancer	Amplification and overexpression of the ID4 gene at 6p22.3 in bladder cancer.	2005-05-05	15.302
15831913	Gut	Placenta growth factor expression is correlated with survival of patients with colorectal cancer.	2005-05-01	19.819
15729345	Nature	CFTR channel opening by ATP-driven tight dimerization of its nucleotide-binding domains.	2005-02-24	42.778
16339401	Blood	Toward the identification of a tolerogenic signature in IDO-competent dendritic cells.	2006-04-01	17.543
15970580	Gut	Whole body positron emission tomography/computed tomography (PET/CT) tumour staging with integrated PET/CT colonography: technical feasibility and first experiences in patients with colorectal cancer.	2006-01-01	19.819
16322480	Blood	Distinct gene expression patterns in chronic lymphocytic leukemia defined by usage of specific VH genes.	2006-03-01	17.543
15652749	Cancer cell	p27(Kip1)-stathmin interaction influences sarcoma cell migration and invasion.	2005-01-01	26.602
16273092	Nature	Oncogenic pathway signatures in human cancers as a guide to targeted therapies.	2006-01-19	42.778
15711546	Nature genetics	Widespread and nonrandom distribution of DNA palindromes in cancer cells provides a structural platform for subsequent gene amplification.	2005-03-01	27.603
16293607	Blood	High frequency of alternative first exons in erythroid genes suggests a critical role in regulating gene function.	2006-03-15	17.543
15647193	Gut	Survival differences between European and US patients with colorectal cancer: role of stage at diagnosis and surgery.	2005-02-01	19.819
16087270	Journal of hepatology	Activation of dendritic cells by local ablation of hepatocellular carcinoma.	2005-11-01	20.582
15640797	Nature genetics	An expression profile for diagnosis of lymph node metastases from primary head and neck squamous cell carcinomas.	2005-02-01	27.603
16344080	Gastroenterology	Chemotherapy-related steatohepatitis: proceed with caution.	2005-12-01	17.373
16083736	Gastroenterology	A new platform for gene discovery in pancreatic cancer.	2005-08-01	17.373
16083501	Molecular cancer	Tumor suppressor in lung cancer 1 (TSLC1) alters tumorigenic growth properties and gene expression.	2005-08-05	15.302
16153302	Molecular cancer	Tissue transglutaminase-induced alterations in extracellular matrix inhibit tumor invasion.	2005-09-09	15.302
16230063	Gastroenterology	This month in gastroenterology.	2005-10-01	17.373
16267556	Nature	A protein interaction network of the malaria parasite Plasmodium falciparum.	2005-11-03	42.778
16382237	Nature	A var gene promoter controls allelic exclusion of virulence genes in Plasmodium falciparum malaria.	2006-02-23	42.778
16081686	Blood	A redox signature score identifies diffuse large B-cell lymphoma patients with a poor prognosis.	2005-11-15	17.543
15925072	European urology	Four years experience in bladder preserving management for muscle invasive bladder cancer.	2005-06-01	17.947
16249385	Blood	Differential gene expression, GATA1 target genes, and the chemotherapy sensitivity of Down syndrome megakaryocytic leukemia.	2006-02-15	17.543
15950902	Cancer cell	CUTL1 is a target of TGF(beta) signaling that enhances cancer cell motility and invasiveness.	2005-06-01	26.602
15685548	Gastroenterology	Gene therapy for colon cancer by adeno-associated viral vector-mediated transfer of survivin Cys84Ala mutant.	2005-02-01	17.373
16365935	Nature	Thinking outside the cell.	2005-12-01	42.778
15920519	Nature genetics	Mining for regulatory programs in the cancer transcriptome.	2005-06-01	27.603
16204308	Blood	Skin homing of Sezary cells involves SDF-1-CXCR4 signaling and down-regulation of CD26/dipeptidylpeptidase IV.	2006-02-01	17.543
15857578	Cell research	The role of epigenetic inactivation of 14-3-3sigma in human cancer.	2005-04-01	20.507
16083698	Gastroenterology	Cancer risk in hereditary nonpolyposis colorectal cancer syndrome: later age of onset.	2005-08-01	17.373
16098468	Cancer cell	Neuronal apoptosis linked to EglN3 prolyl hydroxylase and familial pheochromocytoma genes: developmental culling and cancer.	2005-08-01	26.602
15864312	Nature medicine	Identification of MMP-1 as a putative breast cancer predictive marker by global gene expression analysis.	2005-05-01	36.13
16140456	European urology	New HIV-drug inhibits in vitro bladder cancer migration and invasion.	2005-12-01	17.947
16371594	Physiological reviews	Function of cGMP-dependent protein kinases as revealed by gene deletion.	2006-01-01	25.588
16099798	Gut	Variants of bcl-2 specific siRNA for silencing antiapoptotic bcl-2 in pancreatic cancer.	2005-09-01	19.819
15829956	Nature	DNA damage response as a candidate anti-cancer barrier in early human tumorigenesis.	2005-04-14	42.778
16039317	Lancet (London, England)	High-dose chemotherapy and allogeneic immunotherapy.	2005 Jul 23-29	60.392
15973404	Nature	Structural signature of jamming in granular media.	2005-06-23	42.778
15656903	Molecular cancer	Identification of amplified and highly expressed genes in amplicons of the T-cell line huT78 detected by cDNA microarray CGH.	2005-01-18	15.302
16094383	Nature methods	Multiplexed absolute quantification in proteomics using artificial QCAT proteins of concatenated signature peptides.	2005-08-01	30.822
16144895	Annals of internal medicine	Genetic risk assessment and BRCA mutation testing for breast and ovarian cancer susceptibility: systematic evidence review for the U.S. Preventive Services Task Force.	2005-09-06	21.317
15790789	Blood	Generation of tumor-specific, HLA class I-restricted human Th1 and Tc1 cells by cell engineering with tumor peptide-specific T-cell receptor genes.	2005-07-15	17.543
15674256	Nature	Europe pares down double patents on breast-cancer gene.	2005-01-27	42.778
16285957	Gastroenterology	Galectin-3 modulates MUC2 mucin expression in human colon cancer cells at the level of transcription via AP-1 activation.	2005-11-01	17.373
15987802	Physiological reviews	Structure and function of CLCA proteins.	2005-07-01	25.588
15692062	Blood	An anti-CD20-IL-2 immunocytokine is highly efficacious in a SCID mouse model of established human B lymphoma.	2005-05-15	17.543
15661422	European urology	Application of targeted radiotherapy/gene therapy to bladder cancer cell lines.	2005-02-01	17.947
16109773	Blood	Insertional mutagenesis identifies genes that promote the immortalization of primary bone marrow progenitor cells.	2005-12-01	17.543
15691381	Molecular cancer	Global gene expression in neuroendocrine tumors from patients with the MEN1 syndrome.	2005-02-03	15.302
16254158	Science (New York, N.Y.)	Medicine. Fused genes may help explain the origins of prostate cancer.	2005-10-28	41.845
16357261	Science (New York, N.Y.)	Ubiquitin-binding domains in Y-family polymerases regulate translesion synthesis.	2005-12-16	41.845
16126332	European urology	The Val158Met polymorphism of the catechol-O-methyltransferase gene is associated with the PSA-progression-free survival in prostate cancer patients treated with estramustine phosphate.	2005-11-01	17.947
15887099	Gastroenterology	Immunohistochemical analysis reveals high frequency of PMS2 defects in colorectal cancer.	2005-05-01	17.373
15765097	Nature genetics	Loss of acetylation at Lys16 and trimethylation at Lys20 of histone H4 is a common hallmark of human cancer.	2005-04-01	27.603
15765400	Gastroenterology	REG Ialpha protein may function as a trophic and/or anti-apoptotic factor in the development of gastric cancer.	2005-03-01	17.373
15857583	Cell research	Tudor and its domains: germ cell formation from a Tudor perspective.	2005-04-01	20.507
16299519	Nature biotechnology	Multivalent avimer proteins evolved by exon shuffling of a family of human receptor domains.	2005-12-01	36.558
15644144	Molecular cancer	Dietary exposure to soy or whey proteins alters colonic global gene expression profiles during rat colon tumorigenesis.	2005-01-11	15.302
15711557	Nature medicine	Inhibition of indoleamine 2,3-dioxygenase, an immunoregulatory target of the cancer suppression gene Bin1, potentiates cancer chemotherapy.	2005-03-01	36.13
15650739	Nature	Unexpected complexity of the Wnt gene family in a sea anemone.	2005-01-13	42.778
15774258	European urology	CAG polymorphic repeat length in androgen receptor gene combined with pretreatment serum testosterone level as prognostic factor in patients with metastatic prostate cancer.	2005-04-01	17.947
15740626	Molecular cancer	A cluster of genes located in 1p36 are down-regulated in neuroblastomas with poor prognosis, but not due to CpG island methylation.	2005-03-01	15.302
15703711	Nature	Gene therapy put on hold as third child develops cancer.	2005-02-10	42.778
15761015	Blood	Arsenic suppresses gene expression in promyelocytic leukemia cells partly through Sp1 oxidation.	2005-07-01	17.543
15686596	Molecular cancer	Evaluation of genome-wide chromatin library of Stat5 binding sites in human breast cancer.	2005-02-01	15.302
15845446	Immunity	Gene modification strategies to induce tumor immunity.	2005-04-01	22.553
15774621	Blood	HOXA genes are included in genetic and biologic networks defining human acute T-cell leukemia (T-ALL).	2005-07-01	17.543
15826750	European urology	Dynamic sentinel node biopsy in penile carcinoma: evaluation of 10 years experience.	2005-05-01	17.947
15866028	Trends in cell biology	Aurora kinases, aneuploidy and cancer, a coincidence or a real link?	2005-05-01	16.041
16051735	Blood	Characterization of 8p21.3 chromosomal deletions in B-cell lymphoma: TRAIL-R1 and TRAIL-R2 as candidate dosage-dependent tumor suppressor genes.	2005-11-01	17.543
16049446	Nature	Lymphatic system: unlocking the drains.	2005-07-28	42.778
16030195	Blood	Adoptive transfer of gene-engineered CD4+ helper T cells induces potent primary and secondary tumor rejection.	2005-11-01	17.543
15857934	Gut	Leptin stimulates the proliferation of human colon cancer cells in vitro but does not promote the growth of colon cancer xenografts in nude mice or intestinal tumorigenesis in Apc(Min/+) mice.	2005-08-01	19.819
15758959	Nature	Gene-therapy trials to restart following cancer risk review.	2005-03-10	42.778
15908952	Nature genetics	A screen of the complete protein kinase gene family identifies diverse patterns of somatic mutations in human breast cancer.	2005-06-01	27.603
15652745	Cancer cell	Spying on cancer: molecular imaging in vivo with genetically encoded reporters.	2005-01-01	26.602
16150784	Annals of the rheumatic diseases	Thermal signature analysis as a novel method for evaluating inflammatory arthritis activity.	2006-03-01	16.102
16025112	Nature genetics	Short double-stranded RNA induces transcriptional gene silencing in human cancer cells in the absence of DNA methylation.	2005-08-01	27.603
16327811	Nature biotechnology	Conservation of gene expression signatures between zebrafish and human liver tumors and tumor progression.	2006-01-01	36.558
16222247	Nature	Photosynthesis genes in marine viruses yield proteins during host infection.	2005-11-03	42.778
15870177	Blood	NFkappaB activity, function, and target-gene signatures in primary mediastinal large B-cell lymphoma and diffuse large B-cell lymphoma subtypes.	2005-08-15	17.543
16385730	Nature cell biology	Prion domains: sequences, structures and interactions.	2005-11-01	20.042
16155567	Nature genetics	The synthetic genetic interaction spectrum of essential genes.	2005-10-01	27.603
16079829	Nature	Cancer: crime and punishment.	2005-08-04	42.778
16371599	Physiological reviews	Respiratory tract mucin genes and mucin glycoproteins in health and disease.	2006-01-01	25.588
16039340	Lancet (London, England)	Mesh mimics metastasis.	2005 Jul 23-29	60.392
16210499	Science (New York, N.Y.)	The radiative signature of upper tropospheric moistening.	2005-11-04	41.845
15831912	Gut	Impaired CD95 expression predisposes for recurrence in curatively resected colon carcinoma: clinical evidence for immunoselection and CD95L mediated control of minimal residual disease.	2005-05-01	19.819
15661423	European urology	In vivo retroviral mediated gene transfer into bladder urothelium results in preferential transduction of tumoral cells.	2005-02-01	17.947
15922480	Journal of hepatology	Overexpression of the two nucleotide excision repair genes ERCC1 and XPC in human hepatocellular carcinoma.	2005-08-01	20.582
15637140	Blood	Transglutaminase-mediated oligomerization of the fibrin(ogen) alphaC domains promotes integrin-dependent cell adhesion and signaling.	2005-05-01	17.543
16272095	Science (New York, N.Y.)	Cancer biology. A new cancer player takes the stage.	2005-11-04	41.845
16291812	Annals of the rheumatic diseases	B lymphocyte maturation in Wegener's granulomatosis: a comparative analysis of VH genes from endonasal lesions.	2006-07-01	16.102
16112301	Lancet (London, England)	NAT2 slow acetylation, GSTM1 null genotype, and risk of bladder cancer: results from the Spanish Bladder Cancer Study and meta-analyses.	2005 Aug 20-26	60.392
15820675	Cell	Heterochromatin silencing and locus repositioning linked to regulation of virulence genes in Plasmodium falciparum.	2005-04-08	38.637
16136134	Nature	Conservation of Y-linked genes during human evolution revealed by comparative sequencing in chimpanzee.	2005-09-01	42.778
15890875	Science (New York, N.Y.)	Titan's magnetic field signature during the first Cassini encounter.	2005-05-13	41.845
15831908	Gut	Association between family history and mismatch repair in colorectal cancer.	2005-05-01	19.819
16023594	Cancer cell	Decoding the links between mitosis, cancer, and chemotherapy: The mitotic checkpoint, adaptation, and cell death.	2005-07-01	26.602
16285940	Gastroenterology	MLH1 germline epimutations as a factor in hereditary nonpolyposis colorectal cancer.	2005-11-01	17.373
16009126	Cell	miRNAs, cancer, and stem cell division.	2005-07-15	38.637
16150987	Science (New York, N.Y.)	Breast cancer. Dissecting a hidden breast cancer risk.	2005-09-09	41.845
15973414	Nature	EphB receptor activity suppresses colorectal cancer progression.	2005-06-23	42.778
15894095	Lancet (London, England)	Prediction of cancer outcome with microarrays.	2005 May 14-20	60.392
15709731	Accounts of chemical research	Structure, orientation, and conformational changes in transmembrane domains of multidrug transporters.	2005-02-01	20.832
15769782	European heart journal	Mutation screening in dilated cardiomyopathy: prominent role of the beta myosin heavy chain gene.	2005-04-01	22.673
15758980	Nature	Epigenetics: surveillance team against cancer.	2005-03-10	42.778
15920524	Nature genetics	Array comparative genomic hybridization and its applications in cancer.	2005-06-01	27.603
16143142	Gastroenterology	Defective DNA mismatch repair determines a characteristic transcriptional profile in proximal colon cancers.	2005-09-01	17.373
15885355	Journal of hepatology	Activation of the canonical Wnt/beta-catenin pathway confers growth advantages in c-Myc/E2F1 transgenic mouse model of liver cancer.	2005-06-01	20.582
15721256	Molecular cell	BH3 domains of BH3-only proteins differentially regulate Bax-mediated mitochondrial membrane permeabilization both directly and indirectly.	2005-02-18	15.584
16237444	Nature	Natural selection on protein-coding genes in the human genome.	2005-10-20	42.778
16192289	Annals of the rheumatic diseases	Synovial Chlamydia trachomatis up regulates expression of a panel of genes similar to that transcribed by Mycobacterium tuberculosis during persistent infection.	2006-03-01	16.102
15944682	Nature	Cancer genomics: small RNAs with big impacts.	2005-06-09	42.778
15914572	Gut	Possible role of REG Ialpha protein in ulcerative colitis and colitic cancer.	2005-10-01	19.819
15825089	Gastroenterology	Gene expression profiling of intestinal epithelial cell maturation along the crypt-villus axis.	2005-04-01	17.373
16117853	Cell research	Molecular evolution of the rice miR395 gene family.	2005-08-01	20.507
16084010	European urology	Pattern of relapse after first line treatment of advanced stage germ-cell tumors.	2005-12-01	17.947
15711008	Gut	Barrett's oesophagus: from metaplasia to dysplasia and cancer.	2005-03-01	19.819
15967255	European urology	Prognostic factors and survival after pulmonary resection of metastatic renal cell carcinoma.	2005-07-01	17.947
15825067	Gastroenterology	Duodenal ulcer promoting gene of Helicobacter pylori.	2005-04-01	17.373
16118353	Gut	Prostaglandins and cancer.	2006-01-01	19.819
15760280	Annual review of public health	Advances in cancer epidemiology: understanding causal mechanisms and the evidence for implementing interventions.	2005	16.463
15910949	Lancet (London, England)	Screening with magnetic resonance imaging and mammography of a UK population at high familial risk of breast cancer: a prospective multicentre cohort study (MARIBS).	2005 May 21-27	60.392
16099785	Gut	Colorectal cancer prognosis: is it all mutation, mutation, mutation?	2005-09-01	19.819
16193050	Nature	Trace element signature of subduction-zone fluids, melts and supercritical liquids at 120-180 km depth.	2005-09-29	42.778
16317098	Blood	Expression of rearranged TCRgamma genes in natural killer cells suggests a minor thymus-dependent pathway of lineage commitment.	2006-04-01	17.543
16153295	Molecular cancer	hZIP1 zinc uptake transporter down regulation and zinc depletion in prostate cancer.	2005-09-09	15.302
16239460	Science (New York, N.Y.)	An open letter to cancer researchers.	2005-10-21	41.845
16177795	Nature	Natural-like function in artificial WW domains.	2005-09-22	42.778
16344060	Gastroenterology	A new method for isolating colonocytes from naturally evacuated feces and its clinical application to colorectal cancer diagnosis.	2005-12-01	17.373
15940626	Gastroenterology	Oncogenic K-ras stimulates Wnt signaling in colon cancer through inhibition of GSK-3beta.	2005-06-01	17.373
15879014	Gut	Fordyce granules and hereditary non-polyposis colorectal cancer syndrome.	2005-09-01	19.819
16081723	Science (New York, N.Y.)	Suppressing cancer: the importance of being senescent.	2005-08-05	41.845
16123218	Blood	Cyclin D1-negative mantle cell lymphoma: a clinicopathologic study based on gene expression profiling.	2005-12-15	17.543
15867911	Nature biotechnology	Gene knockdown by large circular antisense for high-throughput functional genomics.	2005-05-01	36.558
16670265	Blood	Independent confirmation of a prognostic gene-expression signature in adult acute myeloid leukemia with a normal karyotype: a Cancer and Leukemia Group B study.	2006-09-01	17.543
16960150	Blood	Clinical relevance of mutations and gene-expression changes in adult acute myeloid leukemia with normal cytogenetics: are we ready for a prognostically prioritized molecular classification?	2007-01-15	17.543
16783381	Nature genetics	A genetic signature of interspecies variations in gene expression.	2006-07-01	27.603
17045896	Journal of the American College of Cardiology	Identification of a common gene expression signature in dilated cardiomyopathy across independent microarray studies.	2006-10-17	20.589
17010675	Cancer cell	Gene expression signature-based chemical genomic prediction identifies a novel class of HSP90 pathway modulators.	2006-10-01	26.602
16597596	Blood	Gene expression profiling of adult acute myeloid leukemia identifies novel biologic clusters for risk classification and outcome prediction.	2006-07-15	17.543
16921376	Nature genetics	A signature of chromosomal instability inferred from gene expression profiles predicts clinical outcome in multiple human cancers.	2006-09-01	27.603
17068154	Blood	Gene-expression profiling and array-based CGH classify CD4+CD56+ hematodermic neoplasm and cutaneous myelomonocytic leukemia as distinct disease entities.	2007-02-15	17.543
17023574	Blood	Gene-expression signature of benign monoclonal gammopathy evident in multiple myeloma is linked to good prognosis.	2007-02-15	17.543
16804116	Blood	Gene-expression profiling of Waldenstrom macroglobulinemia reveals a phenotype more similar to chronic lymphocytic leukemia than multiple myeloma.	2006-10-15	17.543
17010674	Cancer cell	Gene expression-based chemical genomics identifies rapamycin as a modulator of MCL1 and glucocorticoid resistance.	2006-10-01	26.602
17083744	Molecular cancer	MUC1 gene overexpressed in breast cancer: structure and transcriptional activity of the MUC1 promoter and role of estrogen receptor alpha (ERalpha) in regulation of the MUC1 gene expression.	2006-11-05	15.302
16815626	European urology	Partially degraded RNA from bladder washing is a suitable sample for studying gene expression profiles in bladder cancer.	2006-12-01	17.947
16848908	Molecular cancer	Methylation mediated silencing of TMS1/ASC gene in prostate cancer.	2006-07-18	15.302
17008526	Science (New York, N.Y.)	The Connectivity Map: using gene-expression signatures to connect small molecules, genes, and disease.	2006-09-29	41.845
16952561	Gastroenterology	Gene expression profiling reveals stromal genes expressed in common between Barrett's esophagus and adenocarcinoma.	2006-09-01	17.373
16527891	Blood	Gene expression profiles of CD34+ cells in myelodysplastic syndromes: involvement of interferon-stimulated genes and correlation to FAB subtype and karyotype.	2006-07-01	17.543
17140455	Molecular cancer	Analysis of gene expression and chemoresistance of CD133+ cancer stem cells in glioblastoma.	2006-12-02	15.302
16455181	European urology	Gene expression in normal urothelium depends on location within the bladder: a possible link to bladder carcinogenesis.	2006-08-01	17.947
16709928	Blood	Expression of the outcome predictor in acute leukemia 1 (OPAL1) gene is not an independent prognostic factor in patients treated according to COALL or St Jude protocols.	2006-09-15	17.543
17105813	Blood	A validated gene expression model of high-risk multiple myeloma is defined by deregulated expression of genes mapping to chromosome 1.	2007-03-15	17.543
16862118	Nature	Transformation from committed progenitor to leukaemia stem cell initiated by MLL-AF9.	2006-08-17	42.778
16418334	Blood	Gene expression and angiotropism in primary CNS lymphoma.	2006-05-01	17.543
16868257	Blood	Histone acetylation is associated with differential gene expression in the rapid and robust memory CD8(+) T-cell response.	2006-11-15	17.543
16507112	Molecular cancer	Perlecan, a candidate gene for the CAPB locus, regulates prostate cancer cell growth via the Sonic Hedgehog pathway.	2006-03-01	15.302
16797773	Journal of hepatology	Intrahepatic gene expression in human alcoholic hepatitis.	2006-08-01	20.582
17077326	Blood	Gene-expression profiling of systemic anaplastic large-cell lymphoma reveals differences based on ALK status and two distinct morphologic ALK+ subtypes.	2007-03-01	17.543
16784538	Molecular cancer	Optimized high-throughput microRNA expression profiling provides novel biomarker assessment of clinical prostate and breast cancer biopsies.	2006-06-19	15.302
17105821	Blood	Gene expression patterns in blood leukocytes discriminate patients with acute infections.	2007-03-01	17.543
17001343	Cell research	Sinorhizobium meliloti nifA mutant induces different gene expression profile from wild type in Alfalfa nodules.	2006-10-01	20.507
16472607	Gastroenterology	Differential and epigenetic gene expression profiling identifies frequent disruption of the RELN pathway in pancreatic cancers.	2006-02-01	17.373
17070076	Immunity	A distal conserved sequence element controls Ifng gene expression by T cells and NK cells.	2006-11-01	22.553
16964225	Nature biotechnology	Evaluation of DNA microarray results with quantitative gene expression platforms.	2006-09-01	36.558
17126478	European urology	NeuroD1 expression in human prostate cancer: can it contribute to neuroendocrine differentiation comprehension?	2007-11-01	17.947
16556895	Blood	Identification of a common gene signature for type II cytokine-associated myeloid cells elicited in vivo in different pathologic conditions.	2006-07-15	17.543
17112382	Molecular cancer	Gene expression profiling following constitutive activation of MEK1 and transformation of rat intestinal epithelial cells.	2006-11-17	15.302
17160069	Cell research	Selenoprotein expression is regulated at multiple levels in prostate cells.	2006-12-01	20.507
16892063	Nature medicine	Exogenous control of mammalian gene expression via modulation of translational termination.	2006-09-01	36.13
16791200	Nature	Increased cell-to-cell variation in gene expression in ageing mouse heart.	2006-06-22	42.778
17057722	Nature immunology	Control of thymocyte development and recombination-activating gene expression by the zinc finger protein Zfp608.	2006-12-01	20.479
16627760	Blood	Genes contributing to minimal residual disease in childhood acute lymphoblastic leukemia: prognostic significance of CASP8AP2.	2006-08-01	17.543
17064702	Gastroenterology	Identification of potential therapeutic targets by gene-expression profiling in pancreatic endocrine tumors.	2006-11-01	17.373
16912225	Blood	Histone deacetylase inhibitors increase virus gene expression but decrease CD8+ cell antiviral function in HTLV-1 infection.	2006-12-01	17.543
16387417	European urology	The use of MN/CA9 gene expression in identifying malignant solid renal tumors.	2006-02-01	17.947
17138822	Blood	IRF-4 and c-Rel expression in antiviral-resistant adult T-cell leukemia/lymphoma.	2007-04-01	17.543
16931631	Blood	Viral gene expression during the establishment of human cytomegalovirus latent infection in myeloid progenitor cells.	2006-12-01	17.543
16401481	Gastroenterology	Gene expression patterns that correlate with hepatitis C and early progression to fibrosis in liver transplant recipients.	2006-01-01	17.373
16432520	Nature methods	A versatile tool for conditional gene expression and knockdown.	2006-02-01	30.822
16780995	Journal of hepatology	Gene expression profile of quiescent and activated rat hepatic stellate cells implicates Wnt signaling pathway in activation.	2006-09-01	20.582
17185464	Blood	Gene expression profiling and correlation with outcome in clinical trials of the proteasome inhibitor bortezomib.	2007-04-15	17.543
16920253	European urology	Gene expression analysis for the prediction of recurrence in patients with primary Ta urothelial cell carcinoma.	2007-02-01	17.947
16806661	European urology	Decreased RECK expression indicating proteolytic imbalance in prostate cancer is associated with higher tumor aggressiveness and risk of prostate-specific antigen relapse after radical prostatectomy.	2007-05-01	17.947
17192390	Blood	Pre-TCR expression cooperates with TEL-JAK2 to transform immature thymocytes and induce T-cell leukemia.	2007-05-01	17.543
16849648	Blood	Short-chain fatty acids induce gamma-globin gene expression by displacement of a HDAC3-NCoR repressor complex.	2006-11-01	17.543
17156483	Molecular cancer	Valproic acid and butyrate induce apoptosis in human cancer cells through inhibition of gene expression of Akt/protein kinase B.	2006-12-11	15.302
16644059	Journal of hepatology	Gene expression profiling of renal dysfunction in rats with experimental cirrhosis.	2006-08-01	20.582
17173048	Nature genetics	Integrative molecular concept modeling of prostate cancer progression.	2007-01-01	27.603
17134822	European urology	Polycomb-group oncogenes EZH2, BMI1, and RING1 are overexpressed in prostate cancer with adverse pathologic and clinical features.	2007-08-01	17.947
16469876	Blood	Molecular dissection of Meis1 reveals 2 domains required for leukemia induction and a key role for Hoxa gene activation.	2006-07-15	17.543
16794251	Blood	Gene expression of tumor angiogenesis dissected: specific targeting of colon cancer angiogenic vasculature.	2006-10-01	17.543
16882713	Blood	MicroRNAs: regulators of gene expression and cell differentiation.	2006-12-01	17.543
17148588	Blood	Cartography of gene expression in CD8 single cells: novel CCR7- subsets suggest differentiation independent of CD45RA expression.	2007-04-01	17.543
17002787	Molecular cancer	Identification of novel candidate target genes in amplicons of Glioblastoma multiforme tumors detected by expression and CGH microarray profiling.	2006-09-26	15.302
16543458	Science (New York, N.Y.)	Probing gene expression in live cells, one protein molecule at a time.	2006-03-17	41.845
16697954	Cancer cell	The challenges of gene expression microarrays for the study of human cancer.	2006-05-01	26.602
17170128	Blood	Connective tissue growth factor (CTGF) expression and outcome in adult patients with acute lymphoblastic leukemia.	2007-04-01	17.543
16946073	Science (New York, N.Y.)	Human lineage-specific amplification, selection, and neuronal expression of DUF1220 domains.	2006-09-01	41.845
16700911	Molecular cancer	The clinical relevance of the metabolism of prostate cancer; zinc and tumor suppression: connecting the dots.	2006-05-15	15.302
16857994	Blood	Expression of T-lineage-affiliated transcripts and TCR rearrangements in acute promyelocytic leukemia: implications for the cellular target of t(15;17).	2006-11-15	17.543
16845378	Nature biotechnology	Combinatorial engineering of intergenic regions in operons tunes expression of multiple genes.	2006-08-01	36.558
17124735	Nature methods	Rational design of a super core promoter that enhances gene expression.	2006-11-01	30.822
16756681	Molecular cancer	The superoxide scavenger TEMPOL induces urokinase receptor (uPAR) expression in human prostate cancer cells.	2006-06-06	15.302
16820574	Circulation	Gene expression profiles and B-type natriuretic peptide elevation in heart transplantation: more than a hemodynamic marker.	2006-07-04	23.603
16427017	Molecular cell	A nitric oxide signaling pathway controls CREB-mediated gene expression in neurons.	2006-01-20	15.584
16984938	Annals of the rheumatic diseases	Real-time quantitative PCR to detect changes in synovial gene expression in rheumatoid arthritis after corticosteroid treatment.	2007-04-01	16.102
16522818	Blood	FOG-1 represses GATA-1-dependent FcepsilonRI beta-chain transcription: transcriptional mechanism of mast-cell-specific gene expression in mice.	2006-07-01	17.543
16567826	Diabetes care	Tissue gene expression of renin-angiotensin system in human type 2 diabetic nephropathy.	2006-04-01	16.019
16595158	Journal of hepatology	Oxidative stress inhibits IFN-alpha-induced antiviral gene expression by blocking the JAK-STAT pathway.	2006-08-01	20.582
16455954	Blood	KLF2 provokes a gene expression pattern that establishes functional quiescent differentiation of the endothelium.	2006-06-01	17.543
16912223	Blood	High meningioma 1 (MN1) expression as a predictor for poor outcome in acute myeloid leukemia with normal cytogenetics.	2006-12-01	17.543
17107731	Journal of hepatology	Rosiglitazone attenuates suppression of RXRalpha-dependent gene expression in inflamed liver.	2007-01-01	20.582
16990595	Blood	Expression of Livin, an antiapoptotic protein, is an independent favorable prognostic factor in childhood acute lymphoblastic leukemia.	2007-01-15	17.543
16843168	Journal of the American College of Cardiology	Gene expression analysis of cardiovascular diseases: novel insights into biology and clinical applications.	2006-07-18	20.589
16890604	Gastroenterology	The role of tumor necrosis factor alpha in down-regulation of osteoblast Phex gene expression in experimental murine colitis.	2006-08-01	17.373
16721356	Cell research	Inhibition of the alpha-mannosidase Man2c1 gene expression enhances adhesion of Jurkat cells.	2006-07-01	20.507
17190859	Blood	A recurrent in-frame insertion in a CEBPA transactivation domain is a polymorphism rather than a mutation that does not affect gene expression profiling-based clustering of AML.	2007-01-01	17.543
16466826	Journal of hepatology	Inhibition of multiple gene expression and virus replication of HBV by stable RNA interference in 2.2.15 cells.	2006-04-01	20.582
17148583	Blood	Comprehensive analysis of homeobox genes in Hodgkin lymphoma cell lines identifies dysregulated expression of HOXB9 mediated via ERK5 signaling and BMI1.	2007-04-01	17.543
17192395	Blood	Comparative gene expression profiling of in vitro differentiated megakaryocytes and erythroblasts identifies novel activatory and inhibitory platelet membrane proteins.	2007-04-15	17.543
16964229	Nature biotechnology	The MicroArray Quality Control (MAQC) project shows inter- and intraplatform reproducibility of gene expression measurements.	2006-09-01	36.558
16724066	Nature	Homology of arthropod anterior appendages revealed by Hox gene expression in a sea spider.	2006-05-25	42.778
16507885	Pharmacological reviews	Signaling pathways regulating gene expression, neuroplasticity, and neurotrophic mechanisms in the action of antidepressants: a critical overview.	2006-03-01	17.395
16825325	Gut	Chitotriosidase gene expression in Kupffer cells from patients with non-alcoholic fatty liver disease.	2006-09-01	19.819
17008533	Blood	Expression of a bcr-1 isoform of RARalpha-PML does not affect the penetrance of acute promyelocytic leukemia or the acquisition of an interstitial deletion on mouse chromosome 2.	2007-02-01	17.543
17018288	Molecular cell	Rheostat control of gene expression by metabolites.	2006-10-06	15.584
17003365	Blood	Dynamic posttranscriptional regulation of epsilon-globin gene expression in vivo.	2007-01-15	17.543
16760983	Nature	Nuclear pore association confers optimal expression levels for an inducible yeast gene.	2006-06-08	42.778
16931630	Blood	Expression of tumor-associated antigens in acute myeloid leukemia: Implications for specific immunotherapeutic approaches.	2006-12-15	17.543
16633348	Nature medicine	Endogenous microRNA regulation suppresses transgene expression in hematopoietic lineages and enables stable gene transfer.	2006-05-01	36.13
16543468	Blood	Loss of major histocompatibility class II gene and protein expression in primary mediastinal large B-cell lymphoma is highly coordinated and related to poor patient survival.	2006-07-01	17.543
16497975	Blood	Up-regulation of asparagine synthetase expression is not linked to the clinical response L-asparaginase in pediatric acute lymphoblastic leukemia.	2006-06-01	17.543
16484503	Gut	Cholesterol dependent downregulation of mouse and human apical sodium dependent bile acid transporter (ASBT) gene expression: molecular mechanism and physiological consequences.	2006-09-01	19.819
16929289	Nature	Gene expression: long-term gene silencing by RNAi.	2006-08-24	42.778
17151600	Nature	Genome-wide atlas of gene expression in the adult mouse brain.	2007-01-11	42.778
17008535	Blood	Commonly dysregulated genes in murine APL cells.	2007-02-01	17.543
16940427	Blood	Deficient expression of NCR in NK cells from acute myeloid leukemia: Evolution during leukemia treatment and impact of leukemia cells in NCRdull phenotype induction.	2007-01-01	17.543
17096843	Molecular cancer	Regulation of angiogenesis and invasion by human Pituitary tumor transforming gene (PTTG) through increased expression and secretion of matrix metalloproteinase-2 (MMP-2).	2006-11-10	15.302
16678109	Molecular cell	The circadian gene per1 plays an important role in cell growth and DNA damage control in human cancer cells.	2006-05-05	15.584
16809611	Blood	BCL11B participates in the activation of IL2 gene expression in CD4+ T lymphocytes.	2006-10-15	17.543
17087938	Gastroenterology	A molecular signature to discriminate dysplastic nodules from early hepatocellular carcinoma in HCV cirrhosis.	2006-12-01	17.373
16968895	Blood	Relationship of expression of aquaglyceroporin 9 with arsenic uptake and sensitivity in leukemia cells.	2007-01-15	17.543
16697960	Cancer cell	Expression profiling of EWS/FLI identifies NKX2.2 as a critical target gene in Ewing's sarcoma.	2006-05-01	26.602
16756492	Annual review of biochemistry	Chromatin modifications by methylation and ubiquitination: implications in the regulation of gene expression.	2006	25.787
16960146	Blood	Association of a novel regulatory polymorphism (-938C>A) in the BCL2 gene promoter with disease progression and survival in chronic lymphocytic leukemia.	2007-01-01	17.543
16935385	Journal of hepatology	Pravastatin reduces lung metastasis of rat hepatocellular carcinoma via a coordinated decrease of MMP expression and activity.	2007-01-01	20.582
16885029	Molecular cell	Polypyrimidine tract binding protein regulates IRES-mediated gene expression during apoptosis.	2006-08-04	15.584
16541126	Cell research	Expression and functional analysis of the rice plasma-membrane intrinsic protein gene family.	2006-03-01	20.507
17105820	Blood	Flt3 Y591 duplication and Bcl-2 overexpression are detected in acute myeloid leukemia cells with high levels of phosphorylated wild-type p53.	2007-03-15	17.543
16823376	Nature biotechnology	A sequence-oriented comparison of gene expression measurements across different hybridization-based technologies.	2006-07-01	36.558
16697957	Cancer cell	NKX3.1 stabilizes p53, inhibits AKT activation, and blocks prostate cancer initiation caused by PTEN loss.	2006-05-01	26.602
16794066	Science (New York, N.Y.)	Transcription. Gene expression needs a break to unwind before carrying on.	2006-06-23	41.845
17119124	Blood	Gene expression profiles identify a role for cyclooxygenase 2-dependent prostanoid generation in BMP6-induced angiogenic responses.	2007-04-01	17.543
17087954	Gastroenterology	Correlation between the single-site CpG methylation and expression silencing of the XAF1 gene in human gastric and colon cancers.	2006-12-01	17.373
16825496	Blood	Expression levels of CD38 in T cells predict course of disease in male patients with B-chronic lymphocytic leukemia.	2006-11-01	17.543
16642003	Nature	Gene expression: an expression of interest.	2006-04-27	42.778
16935387	Journal of hepatology	Hepatic gene expression profile associated with non-alcoholic steatohepatitis protection by S-nitroso-N-acetylcysteine in ob/ob mice.	2006-11-01	20.582
16940965	Cell research	Coordinated peak expression of MMP-26 and TIMP-4 in preinvasive human prostate tumor.	2006-09-01	20.507
16699546	Cell research	Duplication and expression analysis of multicopy miRNA gene family members in Arabidopsis and rice.	2006-05-01	20.507
16530703	Cancer cell	Unique microRNA molecular profiles in lung cancer diagnosis and prognosis.	2006-03-01	26.602
16785882	Nature immunology	Gene expression microarrays: glimpses of the immunological genome.	2006-07-01	20.479
16633340	Nature	PTEN maintains haematopoietic stem cells and acts in lineage choice and leukaemia prevention.	2006-05-25	42.778
16959570	Cell	Proline isomerization of histone H3 regulates lysine methylation and gene expression.	2006-09-08	38.637
16550188	Nature medicine	Thymus-derived leukemia-lymphoma in mice transgenic for the Tax gene of human T-lymphotropic virus type I.	2006-04-01	36.13
16504994	Annals of the rheumatic diseases	Differential expression patterns of recombination-activating genes in individual mature B cells in juvenile idiopathic arthritis.	2006-10-01	16.102
16489339	Nature methods	CAGE: cap analysis of gene expression.	2006-03-01	30.822
16601244	Blood	Clinical significance of ZAP-70 protein expression in B-cell chronic lymphocytic leukemia.	2006-08-01	17.543
16669770	Annual review of plant biology	Global studies of cell type-specific gene expression in plants.	2006	19.54
16530516	Gastroenterology	All-trans retinoic acid induces XAF1 expression through an interferon regulatory factor-1 element in colon cancer.	2006-03-01	17.373
16968900	Blood	Oncogenic role of Pax5 in the T-lymphoid lineage upon ectopic expression from the immunoglobulin heavy-chain locus.	2007-01-01	17.543
17159988	Nature medicine	Chromosome 5q deletion and epigenetic suppression of the gene encoding alpha-catenin (CTNNA1) in myeloid cell transformation.	2007-01-01	36.13
16732277	Nature neuroscience	AMPA receptors regulate transcription of the plasticity-related immediate-early gene Arc.	2006-07-01	20.071
16916646	Molecular cell	Inhibition of HIV-1 gene expression by a fragment of hnRNP U.	2006-08-01	15.584
17030072	Journal of hepatology	Leptin represses matrix metalloproteinase-1 gene expression in LX2 human hepatic stellate cells.	2007-01-01	20.582
16633343	Nature neuroscience	Gene expression changes and molecular pathways mediating activity-dependent plasticity in visual cortex.	2006-05-01	20.071
17148579	Blood	Comprehensive characterization of IGHV3-21-expressing B-cell chronic lymphocytic leukemia: an Italian multicenter study.	2007-04-01	17.543
16522350	European urology	Activation of the thromboxane A2 pathway in human prostate cancer correlates with tumor Gleason score and pathologic stage.	2006-11-01	17.947
16982006	Molecular cancer	A genome-wide map of aberrantly expressed chromosomal islands in colorectal cancer.	2006-09-18	15.302
16645171	Blood	IL-2 regulates FOXP3 expression in human CD4+CD25+ regulatory T cells through a STAT-dependent mechanism and induces the expansion of these cells in vivo.	2006-09-01	17.543
17183270	Nature	Toxoplasma co-opts host gene expression by injection of a polymorphic kinase homologue.	2007-01-18	42.778
16822902	Blood	Biologic pathways associated with relapse in childhood acute lymphoblastic leukemia: a Children's Oncology Group study.	2006-07-15	17.543
17170127	Blood	Interrelation between polyploidization and megakaryocyte differentiation: a gene profiling approach.	2007-04-15	17.543
16484492	Science (New York, N.Y.)	Cdx2 gene expression and trophectoderm lineage specification in mouse embryos.	2006-02-17	41.845
17057718	Nature genetics	SATB1 packages densely looped, transcriptionally active chromatin for coordinated expression of cytokine genes.	2006-11-01	27.603
17052463	Molecular cell	Opposing functions of TFII-I spliced isoforms in growth factor-induced gene expression.	2006-10-20	15.584
16902145	Blood	Polymorphisms in human homeobox HLX1 and DNA repair RAD51 genes increase the risk of therapy-related acute myeloid leukemia.	2006-12-01	17.543
16890615	Gastroenterology	CD24 is a new oncogene, early at the multistep process of colorectal cancer carcinogenesis.	2006-08-01	17.373
17068151	Blood	Novel activating JAK2 mutation in a patient with Down syndrome and B-cell precursor acute lymphoblastic leukemia.	2007-03-01	17.543
16474432	Cell research	Therapy of cancer by cytokines mediated by gene therapy approach.	2006-02-01	20.507
16700909	Molecular cancer	Promoter hypermethylation-mediated inactivation of multiple Slit-Robo pathway genes in cervical cancer progression.	2006-05-15	15.302
16618413	Gastroenterology	Bile acids induce ectopic expression of intestinal guanylyl cyclase C Through nuclear factor-kappaB and Cdx2 in human esophageal cells.	2006-04-01	17.373
17110449	Blood	Celastrol, a novel triterpene, potentiates TNF-induced apoptosis and suppresses invasion of tumor cells by inhibiting NF-kappaB-regulated gene products and TAK1-mediated NF-kappaB activation.	2007-04-01	17.543
16820567	Circulation	Myocardial expression of the arginine:glycine amidinotransferase gene is elevated in heart failure and normalized after recovery: potential implications for local creatine synthesis.	2006-07-04	23.603
17069928	Journal of hepatology	Overexpression of the gene for transmembrane 4 superfamily member 4 accelerates liver damage in rats treated with CCl4.	2007-02-01	20.582
16391015	Blood	The PANE1 gene encodes a novel human minor histocompatibility antigen that is selectively expressed in B-lymphoid cells and B-CLL.	2006-05-01	17.543
16554811	Nature	Human chromosome 11 DNA sequence and analysis including novel gene identification.	2006-03-23	42.778
17101328	Gastroenterology	Nonsteroidal anti-inflammatory drug-activated gene-1 over expression in transgenic mice suppresses intestinal neoplasia.	2006-11-01	17.373
16797831	European urology	Outcome of surgery for clinical unilateral T3a prostate cancer: a single-institution experience.	2007-01-01	17.947
16904609	Cancer cell	Prediction of venous metastases, recurrence, and prognosis in hepatocellular carcinoma based on a unique immune response signature of the liver microenvironment.	2006-08-01	26.602
16763212	Blood	SALL4, a novel oncogene, is constitutively expressed in human acute myeloid leukemia (AML) and induces AML in transgenic mice.	2006-10-15	17.543
16474430	Cell research	TGF-beta and cancer: is Smad3 a repressor of hTERT gene?	2006-02-01	20.507
16530877	Journal of hepatology	HCV proteins increase expression of heme oxygenase-1 (HO-1) and decrease expression of Bach1 in human hepatoma cells.	2006-07-01	20.582
16956920	Gut	Targeted and regulable expression of transgenes in hepatic stellate cells and myofibroblasts in culture and in vivo using an adenoviral Cre/loxP system to antagonise hepatic fibrosis.	2007-03-01	19.819
16530528	Gastroenterology	Identification of mouse genes with highly specific expression patterns in differentiated intestinal epithelium.	2006-03-01	17.373
16418324	Blood	Inducible activation of CEBPB, a gene negatively regulated by BCR/ABL, inhibits proliferation and promotes differentiation of BCR/ABL-expressing cells.	2006-05-15	17.543
16469407	Journal of hepatology	Over-expression of interleukin-6 enhances cell survival and transformed cell growth in human malignant cholangiocytes.	2006-06-01	20.582
16893473	Molecular cancer	Identification of differentially expressed genes in cutaneous squamous cell carcinoma by microarray expression profiling.	2006-08-08	15.302
17070983	European urology	Relative copy number gain of MYC in diagnostic needle biopsies is an independent prognostic factor for prostate cancer patients.	2007-07-01	17.947
16642018	Nature genetics	Epigenetic remodeling in colorectal cancer results in coordinate gene suppression across an entire chromosome band.	2006-05-01	27.603
16823377	Nature genetics	A functional switch from lung cancer resistance to susceptibility at the Pas1 locus in Kras2LA2 mice.	2006-08-01	27.603
16988659	Nature	Gene therapy: X-SCID transgene leukaemogenicity.	2006-09-21	42.778
17128264	Nature cell biology	Tumour-mediated upregulation of chemoattractants and recruitment of myeloid cells predetermines lung metastasis.	2006-12-01	20.042
17101323	Gastroenterology	The metastasis-associated gene S100A4 is a novel target of beta-catenin/T-cell factor signaling in colon cancer.	2006-11-01	17.373
16890597	Gastroenterology	Immunohistochemical expression of MYH protein can be used to identify patients with MYH-associated polyposis.	2006-08-01	17.373
16675709	Blood	Tetracycline-controlled transgenic targeting from the SCL locus directs conditional expression to erythrocytes, megakaryocytes, granulocytes, and c-kit-expressing lineage-negative hematopoietic cells.	2006-09-01	17.543
17192397	Blood	Integrated molecular profiling of SOD2 expression in multiple myeloma.	2007-05-01	17.543
16598206	Nature	Pten dependence distinguishes haematopoietic stem cells from leukaemia-initiating cells.	2006-05-25	42.778
17148581	Blood	Epigenetic regulation of Wnt-signaling pathway in acute lymphoblastic leukemia.	2007-04-15	17.543
17173050	Nature medicine	Targeting the NF-kappaB signaling pathway in Notch1-induced T-cell leukemia.	2007-01-01	36.13
17038534	Blood	Differential Noxa/Mcl-1 balance in peripheral versus lymph node chronic lymphocytic leukemia cells correlates with survival capacity.	2007-02-15	17.543
17037979	Annual review of physiology	Integration of rapid signaling events with steroid hormone receptor action in breast and prostate cancer.	2007	19.556
16960149	Blood	Homozygous deletions localize novel tumor suppressor genes in B-cell lymphomas.	2007-01-01	17.543
17179226	Blood	Overexpression of nucleolin in chronic lymphocytic leukemia cells induces stabilization of bcl2 mRNA.	2007-04-01	17.543
17008550	Blood	Promoter SNPs in G1/S checkpoint regulators and their impact on the susceptibility to childhood leukemia.	2007-01-15	17.543
16873674	Blood	Overexpression of CEBPA resulting from the translocation t(14;19)(q32;q13) of human precursor B acute lymphoblastic leukemia.	2006-11-15	17.543
16621969	Blood	Transcriptional regulatory networks downstream of TAL1/SCL in T-cell acute lymphoblastic leukemia.	2006-08-01	17.543
16507366	Molecular cell	Structural basis for defects of Keap1 activity provoked by its point mutations in lung cancer.	2006-03-03	15.584
16484585	Blood	The antiapoptotic gene A1/BFL1 is a WT1 target gene that mediates granulocytic differentiation and resistance to chemotherapy.	2006-06-15	17.543
16762620	Gastroenterology	Genetic variants in cyclooxygenase-2: Expression and risk of gastric cancer and its precursors in a Chinese population.	2006-06-01	17.373
16820579	Circulation	How does glucose insulin potassium improve hemodynamic performance? Evidence for altered expression of beta-adrenoreceptor and calcium handling genes.	2006-07-04	23.603
16414974	Annals of the rheumatic diseases	Immunoproteasome subunit LMP2 expression is deregulated in Sjogren's syndrome but not in other autoimmune disorders.	2006-08-01	16.102
16595004	Molecular cancer	Mitochondrial aconitase and citrate metabolism in malignant and nonmalignant human prostate tissues.	2006-04-04	15.302
16467195	Blood	Requirement of the human T-cell leukemia virus (HTLV-1) tax-stimulated HIAP-1 gene for the survival of transformed lymphocytes.	2006-06-01	17.543
17022811	Molecular cancer	Ether a go-go potassium channel expression in soft tissue sarcoma patients.	2006-10-05	15.302
17110463	Blood	Expression of a non-DNA-binding isoform of Helios induces T-cell lymphoma in mice.	2007-03-01	17.543
16917002	Blood	ABCG2 expression, function, and promoter methylation in human multiple myeloma.	2006-12-01	17.543
16762066	Molecular cancer	Early expression of the Helicase-Like Transcription Factor (HLTF/SMARCA3) in an experimental model of estrogen-induced renal carcinogenesis.	2006-06-08	15.302
17054793	Molecular cancer	Expression of the bile acid receptor FXR in Barrett's esophagus and enhancement of apoptosis by guggulsterone in vitro.	2006-10-20	15.302
17031393	Cell research	Transgenic expression of DwMYB2 impairs iron transport from root to shoot in Arabidopsis thaliana.	2006-10-01	20.507
16705090	Blood	Integration of global SNP-based mapping and expression arrays reveals key regions, mechanisms, and genes important in the pathogenesis of multiple myeloma.	2006-09-01	17.543
16518402	Nature genetics	Genetic regulators of large-scale transcriptional signatures in cancer.	2006-04-01	27.603
17005316	European urology	The clinical potential of pretreatment serum testosterone level to improve the efficiency of prostate cancer screening.	2007-02-01	17.947
17054774	Molecular cancer	Expression of full-length p53 and its isoform Deltap53 in breast carcinomas in relation to mutation status and clinical parameters.	2006-10-20	15.302
16902156	Blood	Cis and trans regulation of hepcidin expression by upstream stimulatory factor.	2006-12-15	17.543
16929308	Nature	Dynamics of heat shock factor association with native gene loci in living cells.	2006-08-31	42.778
17087946	Gastroenterology	Interferons alpha and lambda inhibit hepatitis C virus replication with distinct signal transduction and gene regulation kinetics.	2006-12-01	17.373
16952549	Gastroenterology	A genome-wide search identifies epigenetic silencing of somatostatin, tachykinin-1, and 5 other genes in colon cancer.	2006-09-01	17.373
16775626	Cell research	Hypoxia upregulates hypoxia inducible factor (HIF)-3alpha expression in lung epithelial cells: characterization and comparison with HIF-1alpha.	2006-06-01	20.507
17046466	Lancet (London, England)	Toxicity and efficacy of 6-thioguanine versus 6-mercaptopurine in childhood lymphoblastic leukaemia: a randomised trial.	2006-10-14	60.392
16794253	Blood	BASH-novel PKC-Raf-1 pathway of pre-BCR signaling induces kappa gene rearrangement.	2006-10-15	17.543
16973872	Science (New York, N.Y.)	The genome of black cottonwood, Populus trichocarpa (Torr. & Gray).	2006-09-15	41.845
17109987	Journal of hepatology	Complete eradication of hepatocellular carcinomas by combined vasostatin gene therapy and B7H3-mediated immunotherapy.	2007-01-01	20.582
16484591	Blood	Identification of subtype-specific genomic alterations in aggressive adult T-cell leukemia/lymphoma.	2006-06-01	17.543
16682612	Circulation	Platelet expression profiling and clinical validation of myeloid-related protein-14 as a novel determinant of cardiovascular events.	2006-05-16	23.603
16934392	European urology	Prostate cancer screening decreases the absolute risk of being diagnosed with advanced prostate cancer--results from a prospective, population-based randomized controlled trial.	2007-03-01	17.947
16582906	Nature neuroscience	Effects of visual experience on activity-dependent gene regulation in cortex.	2006-05-01	20.071
16525476	Nature	Expression profiling in primates reveals a rapid evolution of human transcription factors.	2006-03-09	42.778
16439055	European urology	Evaluation of color Doppler in guiding prostate biopsy after HIFU ablation.	2006-09-01	17.947
16482159	Nature	A bottom-up approach to gene regulation.	2006-02-16	42.778
16413665	European urology	2005 update on pathology of prostate biopsies with cancer.	2006-03-01	17.947
16704893	European urology	Extent of prostate-specific antigen contamination in the Spanish section of the European Randomized Study of Screening for Prostate Cancer (ERSPC).	2006-12-01	17.947
17008539	Blood	Acute myeloid leukemia carrying cytoplasmic/mutated nucleophosmin (NPMc+ AML): biologic and clinical features.	2007-02-01	17.543
16497974	Blood	Overexpression of survivin in primary ATL cells and sodium arsenite induces apoptosis by down-regulating survivin expression in ATL cell lines.	2006-06-15	17.543
17047147	Blood	Expression analysis of primary mouse megakaryocyte differentiation and its application in identifying stage-specific molecular markers and a novel transcriptional target of NF-E2.	2007-02-15	17.543
17157792	Cancer cell	Genomic and transcriptional aberrations linked to breast cancer pathophysiologies.	2006-12-01	26.602
16574952	Blood	Glucocorticoid-induced glucocorticoid-receptor expression and promoter usage is not linked to glucocorticoid resistance in childhood ALL.	2006-08-01	17.543
16935413	European urology	Should we replace the Gleason score with the amount of high-grade prostate cancer?	2007-04-01	17.947
17098356	European urology	Preoperative and intraoperative risk factors for side-specific positive surgical margins in laparoscopic radical prostatectomy for prostate cancer.	2007-03-01	17.947
17132651	European heart journal	Molecular signature of recovery following combination left ventricular assist device (LVAD) support and pharmacologic therapy.	2007-03-01	22.673
16814714	Cell	Comparative oncogenomics identifies NEDD9 as a melanoma metastasis gene.	2006-06-30	38.637
16741250	Blood	CD154 induces p73 to overcome the resistance to apoptosis of chronic lymphocytic leukemia cells lacking functional p53.	2006-11-15	17.543
16616330	Cancer cell	In the pursuit of complexity: systems medicine in cancer biology.	2006-04-01	26.602
17082314	Blood	Progressive immunoglobulin gene mutations in chronic lymphocytic leukemia: evidence for antigen-driven intraclonal diversification.	2007-02-15	17.543
17003378	Blood	The THAP-zinc finger protein THAP1 regulates endothelial cell proliferation through modulation of pRB/E2F cell-cycle target genes.	2007-01-15	17.543
16953216	Cell research	Transcription of the putative tumor suppressor gene HCCS1 requires binding of ETS-2 to its consensus near the transcription start site.	2006-09-01	20.507
16715097	Nature genetics	Noise in protein expression scales with natural protein abundance.	2006-06-01	27.603
16713065	European urology	Management and survival of screen-detected prostate cancer patients who might have been suitable for active surveillance.	2006-09-01	17.947
16843264	Cancer cell	Targeting ADAM-mediated ligand cleavage to inhibit HER3 and EGFR pathways in non-small cell lung cancer.	2006-07-01	26.602
16418325	Blood	The FIP1L1-PDGFRA fusion gene cooperates with IL-5 to induce murine hypereosinophilic syndrome (HES)/chronic eosinophilic leukemia (CEL)-like disease.	2006-05-15	17.543
16832354	Nature genetics	A naturally occurring epigenetic mutation in a gene encoding an SBP-box transcription factor inhibits tomato fruit ripening.	2006-08-01	27.603
16849647	Blood	The CML-related oncoprotein BCR/ABL induces expression of histidine decarboxylase (HDC) and the synthesis of histamine in leukemic cells.	2006-11-15	17.543
16728974	Nature	ING2 PHD domain links histone H3 lysine 4 methylation to active gene repression.	2006-07-06	42.778
16493007	Blood	M17, a gene specific for germinal center (GC) B cells and a prognostic marker for GC B-cell lymphomas, is dispensable for the GC reaction in mice.	2006-06-15	17.543
17895355	Gut	Liver gene expression signature to predict response to pegylated interferon plus ribavirin combination therapy in patients with chronic hepatitis C.	2008-04-01	19.819
17940205	Blood	FLT3 D835/I836 mutations are associated with poor disease-free survival and a distinct gene-expression signature among younger adults with de novo cytogenetically normal acute myeloid leukemia lacking FLT3 internal tandem duplications.	2008-02-01	17.543
17716371	Molecular cancer	mRNA/microRNA gene expression profile in microsatellite unstable colorectal cancer.	2007-08-23	15.302
17711579	Molecular cancer	Molecular portrait of cisplatin induced response in human testis cancer cell lines based on gene expression profiles.	2007-08-21	15.302
18063674	Annals of the rheumatic diseases	Association of a gene expression profile from whole blood with disease activity in systemic lupus erythaematosus.	2008-08-01	16.102
17873874	Nature genetics	Population genomics of human gene expression.	2007-10-01	27.603
17468756	Nature genetics	MMTV insertional mutagenesis identifies genes, gene families and pathways involved in mammary cancer.	2007-06-01	27.603
17485552	Blood	Gene-expression analysis identifies novel RBL2/p130 target genes in endemic Burkitt lymphoma cell lines and primary tumors.	2007-08-15	17.543
17334370	Nature medicine	Airway epithelial gene expression in the diagnostic evaluation of smokers with suspect lung cancer.	2007-03-01	36.13
18034892	Molecular cancer	Gene expression profiling of cancer stem cell in human lung adenocarcinoma A549 cells.	2007-11-22	15.302
17201907	Molecular cancer	Gene expression profiles of primary colorectal carcinomas, liver metastases, and carcinomatoses.	2007-01-03	15.302
17855634	Blood	Overexpression of CDX2 perturbs HOX gene expression in murine progenitors depending on its N-terminal domain and is closely correlated with deregulated HOX gene expression in human acute myeloid leukemia.	2008-01-01	17.543
17540599	Molecular cell	Transactivation of miR-34a by p53 broadly influences gene expression and promotes apoptosis.	2007-06-08	15.584
17525304	Science (New York, N.Y.)	Genetic properties influencing the evolvability of gene expression.	2007-07-06	41.845
17671232	Blood	Distinct gene expression profiles of acute myeloid/T-lymphoid leukemia with silenced CEBPA and mutations in NOTCH1.	2007-11-15	17.543
17901299	Science (New York, N.Y.)	Wasp gene expression supports an evolutionary link between maternal behavior and eusociality.	2007-10-19	41.845
17919497	Gastroenterology	Clock gene expression in the murine gastrointestinal tract: endogenous rhythmicity and effects of a feeding regimen.	2007-10-01	17.373
17223652	Annals of the rheumatic diseases	Anti-beta2GPI-antibody-induced endothelial cell gene expression profiling reveals induction of novel pro-inflammatory genes potentially involved in primary antiphospholipid syndrome.	2007-08-01	16.102
17484886	Gastroenterology	Gene expression profiles during hepatic stellate cell activation in culture and in vivo.	2007-05-01	17.373
18086302	Molecular cancer	Human periostin gene expression in normal tissues, tumors and melanoma: evidences for periostin production by both stromal and melanoma cells.	2007-12-17	15.302
17660811	Nature genetics	Evolution of chromosome organization driven by selection for reduced gene expression noise.	2007-08-01	27.603
17681183	Gastroenterology	MicroRNA-21 regulates expression of the PTEN tumor suppressor gene in human hepatocellular cancer.	2007-08-01	17.373
18097413	Nature	Stochastic gene expression out-of-steady-state in the cyanobacterial circadian clock.	2007-12-20	42.778
17662949	Cell	A tunable genetic switch based on RNAi and repressor proteins for regulating gene expression in mammalian cells.	2007-07-27	38.637
17284527	Blood	The gene expression profile of nodal peripheral T-cell lymphoma demonstrates a molecular link between angioimmunoblastic T-cell lymphoma (AITL) and follicular helper T (TFH) cells.	2007-06-01	17.543
17846291	Circulation	Effects of aprotinin on gene expression and protein synthesis after ischemia and reperfusion in rats.	2007-09-11	23.603
17620452	Blood	Thalidomide induces gamma-globin gene expression through increased reactive oxygen species-mediated p38 MAPK signaling and histone H4 acetylation in adult erythropoiesis.	2007-10-15	17.543
17255358	Blood	Clinical quantitation of diagnostic and predictive gene expression levels in follicular and diffuse large B-cell lymphoma by RT-PCR gene expression profiling.	2007-05-01	17.543
17581740	Intensive care medicine	HMGB1 and LPS induce distinct patterns of gene expression and activation in neutrophils from patients with sepsis-induced acute lung injury.	2007-10-01	17.679
17206142	Nature genetics	Common genetic variants account for differences in gene expression among ethnic groups.	2007-02-01	27.603
17324967	Annals of the rheumatic diseases	Intrarenal cytokine gene expression in lupus nephritis.	2007-07-01	16.102
17638852	Blood	Lesional gene expression profiling in cutaneous T-cell lymphoma reveals natural clusters associated with disease outcome.	2007-10-15	17.543
18005756	Cell host & microbe	Mycobacterium tuberculosis invasion of macrophages: linking bacterial gene expression to environmental cues.	2007-11-15	15.923
17515910	Nature biotechnology	Decoding global gene expression programs in liver cancer by noninvasive imaging.	2007-06-01	36.558
17873877	Nature genetics	A genome-wide association study of global gene expression.	2007-10-01	27.603
17434133	Molecular cell	A network of multiple regulatory layers shapes gene expression in fission yeast.	2007-04-13	15.584
17341157	Annual review of biomedical engineering	Analysis of time-series gene expression data: methods, challenges, and opportunities.	2007	15.541
17676049	Nature methods	Genome-wide prediction of matrix attachment regions that increase gene expression in mammalian cells.	2007-09-01	30.822
17981122	Cell	Functional specificity among ribosomal proteins regulates gene expression.	2007-11-02	38.637
17980631	Immunity	Antagonistic interactions between Ikaros and the chromatin remodeler Mi-2beta determine silencer activity and Cd4 gene expression.	2007-11-01	22.553
17609426	Blood	Gene mapping and expression analysis of 16q loss of heterozygosity identifies WWOX and CYLD as being important in determining clinical outcome in multiple myeloma.	2007-11-01	17.543
17996712	Molecular cell	Inosine-containing dsRNA binds a stress-granule-like complex and downregulates gene expression in trans.	2007-11-09	15.584
17993618	Blood	DNA methylation-independent loss of RARA gene expression in acute myeloid leukemia.	2008-02-15	17.543
17994089	Nature	Constraint and turnover in sex-biased gene expression in the genus Drosophila.	2007-11-08	42.778
17569828	Science (New York, N.Y.)	Noise in gene expression determines cell fate in Bacillus subtilis.	2007-07-27	41.845
17906077	Blood	Quantitative expression profiling guided by common retroviral insertion sites reveals novel and cell type specific cancer genes in leukemia.	2008-01-15	17.543
17277772	Nature cell biology	Cooperative demethylation by JMJD2C and LSD1 promotes androgen receptor-dependent gene expression.	2007-03-01	20.042
17982457	Nature genetics	A survey of genetic human cortical gene expression.	2007-12-01	27.603
18079403	Science (New York, N.Y.)	Serine-7 of the RNA polymerase II CTD is specifically required for snRNA gene expression.	2007-12-14	41.845
17485551	Blood	Gene-expression profiling identifies distinct subclasses of core binding factor acute myeloid leukemia.	2007-08-15	17.543
17502875	Cell research	Early growth response gene 1 (Egr-1) regulates HSV-1 ICP4 and ICP22 gene expression.	2007-06-01	20.507
17675555	Blood	EKLF and KLF2 have compensatory roles in embryonic beta-globin gene expression and primitive erythropoiesis.	2007-11-01	17.543
17223624	Clinical microbiology reviews	Modes and modulations of antibiotic resistance gene expression.	2007-01-01	22.556
17914355	Nature	Regulation of cell cycle progression and gene expression by H2A deubiquitination.	2007-10-25	42.778
17254359	Molecular cancer	Identification of candidate methylation-responsive genes in ovarian cancer.	2007-01-25	15.302
17320548	Gastroenterology	The Intestinal Wnt/TCF Signature.	2007-02-01	17.373
17280525	Annual review of plant biology	Genetic and epigenetic mechanisms for gene expression and phenotypic variation in plant polyploids.	2007	19.54
17975065	Science (New York, N.Y.)	A gene regulatory network subcircuit drives a dynamic pattern of gene expression.	2007-11-02	41.845
17351627	Nature medicine	MRI detection of transcriptional regulation of gene expression in transgenic mice.	2007-04-01	36.13
17658261	Trends in cell biology	The C/EBP family of transcription factors: a paradigm for interaction between gene expression and proliferation control.	2007-07-01	16.041
17616640	Blood	The molecular signature of MDS stem cells supports a stem-cell origin of 5q myelodysplastic syndromes.	2007-10-15	17.543
17468745	Nature	Control of alternative RNA splicing and gene expression by eukaryotic riboswitches.	2007-05-24	42.778
17956739	Cell	Systematic gene expression mapping clusters nuclear receptors according to their function in the brain.	2007-10-19	38.637
17715390	Blood	Tissue-specific histone modification and transcription factor binding in alpha globin gene expression.	2007-12-15	17.543
17961085	Annual review of physiology	Regulation of airway mucin gene expression.	2008	19.556
17556586	Science (New York, N.Y.)	Polony multiplex analysis of gene expression (PMAGE) in mouse hypertrophic cardiomyopathy.	2007-06-08	41.845
17662950	Cell	Local and cis effects of the H element on expression of odorant receptor genes in mouse.	2007-07-27	38.637
17347407	Blood	Role of BCR/ABL gene-expression levels in determining the phenotype and imatinib sensitivity of transformed human hematopoietic cells.	2007-06-15	17.543
17950003	Immunity	Molecular signature of CD8+ T cell exhaustion during chronic viral infection.	2007-10-01	22.553
17906632	Nature methods	A gene expression bar code for microarray data.	2007-11-01	30.822
17321001	Journal of hepatology	Hepatic gene expression and lipid parameters in complement C3(-/-) mice that do not develop ethanol-induced steatosis.	2007-05-01	20.582
17379774	Science (New York, N.Y.)	Control of stress-dependent cardiac growth and gene expression by a microRNA.	2007-04-27	41.845
17683638	Molecular cancer	In silico gene expression analysis--an overview.	2007-08-07	15.302
17922017	Nature methods	In vivo gene regulation in Salmonella spp. by a salicylate-dependent control circuit.	2007-11-01	30.822
17395793	Science (New York, N.Y.)	Signals from chloroplasts converge to regulate nuclear gene expression.	2007-05-04	41.845
17507663	Blood	p16INK4A tumor suppressor gene expression and CD3epsilon deficiency but not pre-TCR deficiency inhibit TAL1-linked T-lineage leukemogenesis.	2007-10-01	17.543
17320513	Cell	Noncoding RNAs and intranuclear positioning in monoallelic gene expression.	2007-02-23	38.637
17878241	Diabetes care	Gene expression of adiponectin receptors in human visceral and subcutaneous adipose tissue is related to insulin resistance and metabolic parameters and is altered in response to physical training.	2007-12-01	16.019
17233922	Molecular cancer	Synthesis and biologic properties of hydrophilic sapphyrins, a new class of tumor-selective inhibitors of gene expression.	2007-01-19	15.302
17218500	Science (New York, N.Y.)	Human genetics. In Asians and whites, gene expression varies by race.	2007-01-12	41.845
17620513	Circulation	Enhanced external counterpulsation inhibits intimal hyperplasia by modifying shear stress responsive gene expression in hypercholesterolemic pigs.	2007-07-31	23.603
17549070	Cell research	Transcriptional, post-transcriptional and post-translational regulations of gene expression during leaf polarity formation.	2007-06-01	20.507
17448597	European urology	Marked gene transcript level alterations occur early during radical prostatectomy.	2008-02-01	17.947
17687366	Nature biotechnology	Gene expression analysis goes digital.	2007-08-01	36.558
17289997	Science (New York, N.Y.)	Relative impact of nucleotide and copy number variation on gene expression phenotypes.	2007-02-09	41.845
17351112	Blood	EGO, a novel, noncoding RNA gene, regulates eosinophil granule protein transcript expression.	2007-06-15	17.543
17223656	Annals of the rheumatic diseases	Rheumatoid arthritis subtypes identified by genomic profiling of peripheral blood cells: assignment of a type I interferon signature in a subpopulation of patients.	2007-08-01	16.102
17553165	Molecular cancer	Identification of novel androgen receptor target genes in prostate cancer.	2007-06-06	15.302
17462724	Cell	Circadian mutant Overtime reveals F-box protein FBXL3 regulation of cryptochrome and period gene expression.	2007-06-01	38.637
18006746	Science (New York, N.Y.)	Widespread monoallelic expression on human autosomes.	2007-11-16	41.845
17403371	Cell metabolism	Reduced TOR signaling extends chronological life span via increased respiration and upregulation of mitochondrial gene expression.	2007-04-01	21.567
17606764	Blood	HIF-1 regulates heritable variation and allele expression phenotypes of the macrophage immune response gene SLC11A1 from a Z-DNA forming microsatellite.	2007-10-15	17.543
17310144	Nature	MAPK-mediated bimodal gene expression and adaptive gradient sensing in yeast.	2007-03-01	42.778
17387330	Cell research	Gene expression and metabolite profiles of cotton fiber during cell elongation and secondary cell wall synthesis.	2007-05-01	20.507
17328794	Molecular cancer	Nidogen 1 and 2 gene promoters are aberrantly methylated in human gastrointestinal cancer.	2007-02-28	15.302
17671502	Nature	Distinct classes of chromosomal rearrangements create oncogenic ETS gene fusions in prostate cancer.	2007-08-02	42.778
17289960	Science (New York, N.Y.)	Gene expression and ethnic differences.	2007-02-09	41.845
18082607	Molecular cell	PHD domain-mediated E3 ligase activity directs intramolecular sumoylation of an adjacent bromodomain required for gene silencing.	2007-12-14	15.584
17482553	Cell	An evolutionarily conserved mechanism for microRNA-223 expression revealed by microRNA gene profiling.	2007-05-04	38.637
17262027	Nature genetics	A DNA methylation-based switch generates bistable gene expression.	2007-02-01	27.603
17880687	Molecular cancer	Selective repression of retinoic acid target genes by RIP140 during induced tumor cell differentiation of pluripotent human embryonal carcinoma cells.	2007-09-19	15.302
17233903	Molecular cancer	Transcriptional changes associated with breast cancer occur as normal human mammary epithelial cells overcome senescence barriers and become immortalized.	2007-01-18	15.302
17218387	Blood	Ectopic expression of PAX5 promotes maintenance of biphenotypic myeloid progenitors coexpressing myeloid and B-cell lineage-associated genes.	2007-05-01	17.543
17621296	Nature biotechnology	Recent patent applications in gene expression.	2007-07-01	36.558
17889642	Cell	Trapping the ribosome to control gene expression.	2007-09-21	38.637
17570480	Cell	FOXP3 is an X-linked breast cancer suppressor gene and an important repressor of the HER-2/ErbB2 oncogene.	2007-06-29	38.637
17275126	Journal of hepatology	Identification of a gene-pathway associated with non-alcoholic steatohepatitis.	2007-04-01	20.582
18024188	Immunity	Foxp3 transcription-factor-dependent and -independent regulation of the regulatory T cell transcriptional signature.	2007-11-01	22.553
17553164	Molecular cancer	Androgen-regulated genes differentially modulated by the androgen receptor coactivator L-dopa decarboxylase in human prostate cancer cells.	2007-06-06	15.302
17204608	Science (New York, N.Y.)	An X chromosome gene, WTX, is commonly inactivated in Wilms tumor.	2007-02-02	41.845
17306443	European urology	Increased expression of tumor-associated trypsin inhibitor, TATI, in prostate cancer and in androgen-independent 22Rv1 cells.	2007-12-01	17.947
17570224	Gastroenterology	Increased gene and protein expression of the novel eNOS regulatory protein NOSTRIN and a variant in alcoholic hepatitis.	2007-06-01	17.373
17631136	Gastroenterology	Fenofibrate represses interleukin-17 and interferon-gamma expression and improves colitis in interleukin-10-deficient mice.	2007-07-01	17.373
17258345	Journal of hepatology	Differential expression of hDAB2IPA and hDAB2IPB in normal tissues and promoter methylation of hDAB2IPA in hepatocellular carcinoma.	2007-04-01	20.582
17971777	Nature methods	AILUN: reannotating gene expression data automatically.	2007-11-01	30.822
17697320	Molecular cancer	MOZ-TIF2 repression of nuclear receptor-mediated transcription requires multiple domains in MOZ and in the CID domain of TIF2.	2007-08-13	15.302
17894897	Molecular cancer	Differential effects of hypoxia on etoposide-induced apoptosis according to the cancer cell lines.	2007-09-26	15.302
17597765	Nature genetics	On the design and analysis of gene expression studies in human populations.	2007-07-01	27.603
17538623	Nature	miRNAs control gene expression in the single-cell alga Chlamydomonas reinhardtii.	2007-06-28	42.778
17893710	Cell research	Induction of the LRP16 gene by estrogen promotes the invasive growth of Ishikawa human endometrial cancer cells through the downregulation of E-cadherin.	2007-10-01	20.507
18045590	Gastroenterology	Expression pattern, regulation, and functions of methionine adenosyltransferase 2beta splicing variants in hepatoma cells.	2008-01-01	17.373
17855631	Blood	Effect of single nucleotide polymorphisms on expression of the gene encoding thrombin-activatable fibrinolysis inhibitor: a functional analysis.	2008-01-01	17.543
17464292	Nature methods	Suitability of hCMV for viral gene expression in the brain.	2007-05-01	30.822
17241883	Gastroenterology	Characterization of HULC, a novel gene with striking up-regulation in hepatocellular carcinoma, as noncoding RNA.	2007-01-01	17.373
17314109	European heart journal	Gene expression profile of the recovering human heart.	2007-03-01	22.673
17805294	Nature	Genome-wide expression dynamics of a marine virus and host reveal features of co-evolution.	2007-09-06	42.778
18066067	Nature immunology	Akirins are highly conserved nuclear proteins required for NF-kappaB-dependent gene expression in drosophila and mice.	2008-01-01	20.479
17634410	Blood	Expression of CYP3A4 as a predictor of response to chemotherapy in peripheral T-cell lymphomas.	2007-11-01	17.543
17258719	Gastroenterology	Hepatic expression of candidate genes in patients with alcoholic hepatitis: correlation with disease severity.	2007-02-01	17.373
17341663	Blood	Roles of RabGEF1/Rabex-5 domains in regulating Fc epsilon RI surface expression and Fc epsilon RI-dependent responses in mast cells.	2007-06-15	17.543
17719542	Cell	hCAS/CSE1L associates with chromatin and regulates expression of select p53 target genes.	2007-08-24	38.637
18061337	European urology	ADAM9 expression is a significant and independent prognostic marker of PSA relapse in prostate cancer.	2008-11-01	17.947
18081933	Molecular cancer	Genome-wide expression patterns of invasion front, inner tumor mass and surrounding normal epithelium of colorectal tumors.	2007-12-14	15.302
17456723	Blood	Lentiviral vectors containing an enhancer-less ubiquitously acting chromatin opening element (UCOE) provide highly reproducible and stable transgene expression in hematopoietic cells.	2007-09-01	17.543
18160667	Blood	A 2-gene classifier for predicting response to the farnesyltransferase inhibitor tipifarnib in acute myeloid leukemia.	2008-03-01	17.543
18089852	Blood	MicroRNA expression profiling in classic Hodgkin lymphoma.	2008-03-01	17.543
18096084	Molecular cancer	Fra-1 governs cell migration via modulation of CD44 expression in human mesotheliomas.	2007-12-21	15.302
17935823	Journal of hepatology	Induction of immunosuppressive molecules and regulatory T cells counteracts the antitumor effect of interleukin-12-based gene therapy in a transgenic mouse model of liver cancer.	2007-12-01	20.582
17922009	Nature medicine	STAT5A is epigenetically silenced by the tyrosine kinase NPM1-ALK and acts as a tumor suppressor by reciprocally inhibiting NPM1-ALK expression.	2007-11-01	36.13
17220891	Nature genetics	The quantitative trait gene latexin influences the size of the hematopoietic stem cell population in mice.	2007-02-01	27.603
17957028	Blood	Regulation of angiogenesis through a microRNA (miR-130a) that down-regulates antiangiogenic homeobox genes GAX and HOXA5.	2008-02-01	17.543
17321000	Journal of hepatology	The Interleukin-1 receptor antagonist is a direct target gene of PPARalpha in liver.	2007-05-01	20.582
17631143	Gastroenterology	Role of methionine adenosyltransferase 2A and S-adenosylmethionine in mitogen-induced growth of human colon cancer cells.	2007-07-01	17.373
17881637	Blood	Mutations in the DNA-binding codons of TP53, which are associated with decreased expression of TRAILreceptor-2, predict for poor survival in diffuse large B-cell lymphoma.	2007-12-15	17.543
17502362	Annals of the rheumatic diseases	Epigenetic regulation of leptin affects MMP-13 expression in osteoarthritic chondrocytes: possible molecular target for osteoarthritis therapeutic intervention.	2007-12-01	16.102
17632547	Nature	Morphological evolution through multiple cis-regulatory mutations at a single gene.	2007-08-02	42.778
18066050	Nature cell biology	Epigenetic memory of an active gene state depends on histone H3.3 incorporation into chromatin in the absence of transcription.	2008-01-01	20.042
18077792	Blood	Changes in the expression of telomere maintenance genes suggest global telomere dysfunction in B-chronic lymphocytic leukemia.	2008-02-15	17.543
17634119	Molecular cancer	RASSF1A promoter methylation and expression analysis in normal and neoplastic kidney indicates a role in early tumorigenesis.	2007-07-16	15.302
17280605	Molecular cancer	Integrative analysis of a cancer somatic mutome.	2007-02-05	15.302
17353439	Circulation	Amplified expression profiling of platelet transcriptome reveals changes in arginine metabolic pathways in patients with sickle cell disease.	2007-03-27	23.603
17325692	Cell research	HDACs, histone deacetylation and gene transcription: from molecular biology to cancer therapeutics.	2007-03-01	20.507
17609423	Blood	Modulation of tolerance to the transgene product in a nonhuman primate model of AAV-mediated gene transfer to liver.	2007-10-01	17.543
17975066	Science (New York, N.Y.)	A high-resolution root spatiotemporal map reveals dominant expression patterns.	2007-11-02	41.845
17339423	Blood	Heparanase influences expression and shedding of syndecan-1, and its expression by the bone marrow environment is a bad prognostic factor in multiple myeloma.	2007-06-01	17.543
17244686	Blood	Growth factor independence-1 (Gfi-1) plays a role in mediating specific granule deficiency (SGD) in a patient lacking a gene-inactivating mutation in the C/EBPepsilon gene.	2007-05-15	17.543
17280610	Molecular cancer	Factor interaction analysis for chromosome 8 and DNA methylation alterations highlights innate immune response suppression and cytoskeletal changes in prostate cancer.	2007-02-05	15.302
17638856	Blood	Co-expression of cytokine and suicide genes to enhance the activity and safety of tumor-specific cytotoxic T lymphocytes.	2007-10-15	17.543
17876344	Cell research	Genome-wide analysis of the phospholipase D family in Oryza sativa and functional characterization of PLD beta 1 in seed germination.	2007-10-01	20.507
17351617	Nature biotechnology	An expression atlas of rice mRNAs and small RNAs.	2007-04-01	36.558
17881540	Gut	The novel gene MIA2 acts as a tumour suppressor in hepatocellular carcinoma.	2008-02-01	19.819
17922014	Nature genetics	Network modeling links breast cancer susceptibility and centrosome dysfunction.	2007-11-01	27.603
17873875	Nature genetics	Discovery of expression QTLs using large-scale transcriptional profiling in human lymphocytes.	2007-10-01	27.603
17687331	Nature	An IRF8-binding promoter variant and AIRE control CHRNA1 promiscuous expression in thymus.	2007-08-23	42.778
18066063	Nature genetics	Recurrent gross mutations of the PTEN tumor suppressor gene in breast cancers with deficient DSB repair.	2008-01-01	27.603
17921347	Blood	Locus control region elements HS1 and HS4 enhance the therapeutic efficacy of globin gene transfer in beta-thalassemic mice.	2007-12-15	17.543
17634408	Blood	Immunoglobulin gene rearrangements and the pathogenesis of multiple myeloma.	2007-11-01	17.543
17451600	Molecular cancer	LEDGF/p75 has increased expression in blasts from chemotherapy-resistant human acute myelogenic leukemia patients and protects leukemia cells from apoptosis in vitro.	2007-04-23	15.302
17720884	Blood	Down-regulation of the TGF-beta target gene, PTPRK, by the Epstein-Barr virus encoded EBNA1 contributes to the growth and survival of Hodgkin lymphoma cells.	2008-01-01	17.543
17220876	Nature	Regulatory T-cell functions are subverted and converted owing to attenuated Foxp3 expression.	2007-02-15	42.778
17383426	Gastroenterology	Involvement of splicing factor-1 in beta-catenin/T-cell factor-4-mediated gene transactivation and pre-mRNA splicing.	2007-03-01	17.373
18068627	Cancer cell	New breast cancer genes-discovery at the intersection of complex data sets.	2007-12-01	26.602
17200673	Nature genetics	Epigenetic stem cell signature in cancer.	2007-02-01	27.603
17467509	Lancet (London, England)	Gene-signature-based prognostic tools in breast cancer: not yet.	2007-04-28	60.392
17606841	Circulation	MicroRNAs in the human heart: a clue to fetal gene reprogramming in heart failure.	2007-07-17	23.603
17522683	Nature	An autopodial-like pattern of Hox expression in the fins of a basal actinopterygian fish.	2007-05-24	42.778
17448596	European urology	Editorial comment on: marked gene transcript level alterations occur early during radical prostatectomy.	2008-02-01	17.947
17448595	European urology	Editorial comment on: marked gene transcript level alterations occur early during radical prostatectomy.	2008-02-01	17.947
17486123	Cell research	OsRRM, a Spen-like rice gene expressed specifically in the endosperm.	2007-08-01	20.507
17934462	Nature genetics	DAF-16/FOXO targets genes that regulate tumor growth in Caenorhabditis elegans.	2007-11-01	27.603
17546033	Nature immunology	Comprehensive epigenetic profiling identifies multiple distal regulatory elements directing transcription of the gene encoding interferon-gamma.	2007-07-01	20.479
17377533	Nature	Nuclear cytokine-activated IKKalpha controls prostate cancer metastasis by repressing Maspin.	2007-04-05	42.778
17538624	Nature	Gene-specific control of inflammation by TLR-induced chromatin modifications.	2007-06-21	42.778
17676035	Nature	LKB1 modulates lung cancer differentiation and metastasis.	2007-08-16	42.778
17928853	Nature	Gene duplication and the adaptive evolution of a classic genetic switch.	2007-10-11	42.778
18022365	Cell	Antisense RNA stabilization induces transcriptional gene silencing via histone deacetylation in S. cerevisiae.	2007-11-16	38.637
17241856	Gastroenterology	Alterations in expression of p11 and SERT in mucosal biopsy specimens of patients with irritable bowel syndrome.	2007-01-01	17.373
17942756	Blood	The multiple myeloma associated MMSET gene contributes to cellular adhesion, clonogenic growth, and tumorigenicity.	2008-01-15	17.543
17401375	Nature medicine	Helicobacter pylori infection triggers aberrant expression of activation-induced cytidine deaminase in gastric epithelium.	2007-04-01	36.13
17977643	European urology	Transient receptor potential vanilloid type 2 (TRPV2) expression in normal urothelium and in urothelial carcinoma of human bladder: correlation with the pathologic stage.	2008-09-01	17.947
18061340	European urology	Editorial comment on: ADAM9 expression is a significant and independent prognostic marker of PSA relapse in prostate cancer.	2008-11-01	17.947
18061338	European urology	Editorial comment on: ADAM9 expression is a significant and independent prognostic marker of PSA relapse in prostate cancer.	2008-11-01	17.947
17218380	Blood	Genomewide identification of prednisolone-responsive genes in acute lymphoblastic leukemia cells.	2007-05-01	17.543
17854601	Gastroenterology	RB loss abrogates cell cycle control and genome integrity to promote liver tumorigenesis.	2007-09-01	17.373
17486124	Cell research	Disruption of phytoene desaturase gene results in albino and dwarf phenotypes in Arabidopsis by impairing chlorophyll, carotenoid, and gibberellin biosynthesis.	2007-05-01	20.507
18160665	Blood	Cooperative signaling through the signal transducer and activator of transcription 3 and nuclear factor-{kappa}B pathways in subtypes of diffuse large B-cell lymphoma.	2008-04-01	17.543
18054557	Gastroenterology	Epigenetic and genetic alterations in Netrin-1 receptors UNC5C and DCC in human colon cancer.	2007-12-01	17.373
17460827	Nature	Genes versus cancer.	2007-04-12	42.778
18026085	Nature biotechnology	Endogenous microRNA can be broadly exploited to regulate transgene expression according to tissue, lineage and differentiation state.	2007-12-01	36.558
17230190	Nature	Promotion of Hras-induced squamous carcinomas by a polymorphic variant of the Patched gene in FVB mice.	2007-02-15	42.778
17237763	Nature	Repression of the human dihydrofolate reductase gene by a non-coding interfering transcript.	2007-02-08	42.778
17431130	Blood	Novel RUNX1 isoforms determine the fate of acute myeloid leukemia cells by controlling CD56 expression.	2007-09-15	17.543
17429401	Nature	Synthetic lethal screen identification of chemosensitizer loci in cancer cells.	2007-04-12	42.778
17959858	Blood	BCL2 expression in chronic lymphocytic leukemia: lack of association with the BCL2 938A>C promoter single nucleotide polymorphism.	2008-01-15	17.543
17242279	Circulation	Increased expression of syndecan-1 protects against cardiac dilatation and dysfunction after myocardial infarction.	2007-01-30	23.603
17220892	Nature immunology	Maintenance of the Foxp3-dependent developmental program in mature regulatory T cells requires continued expression of Foxp3.	2007-03-01	20.479
18079361	Blood	Gene alteration and precursor and mature microRNA transcription changes contribute to the miRNA signature of primary effusion lymphoma.	2008-02-15	17.543
18071364	Cell research	Constitutive expression of pathogen-inducible OsWRKY31 enhances disease resistance and affects root growth and auxin response in transgenic rice plants.	2008-04-01	20.507
17919492	Gastroenterology	Reciprocal effects of micro-RNA-122 on expression of heme oxygenase-1 and hepatitis C virus genes in human hepatocytes.	2007-10-01	17.373
17972876	Nature	Transgenic strategies for combinatorial expression of fluorescent proteins in the nervous system.	2007-11-01	42.778
17803944	Molecular cell	A transcription-independent role for TFIIB in gene looping.	2007-09-07	15.584
17322062	Science (New York, N.Y.)	Gene body-specific methylation on the active X chromosome.	2007-02-23	41.845
18337816	Nature	SATB1 reprogrammes gene expression to promote breast tumour growth and metastasis.	2008-03-13	42.778
18622403	Nature medicine	Adenovirus-mediated gene expression imaging to directly detect sentinel lymph node metastasis of prostate cancer.	2008-08-01	36.13
18218118	Molecular cancer	Gene expression profiles in primary pancreatic tumors and metastatic lesions of Ela-c-myc transgenic mice.	2008-01-24	15.302
18378853	Blood	High BAALC expression associates with other molecular prognostic markers, poor outcome, and a distinct gene-expression signature in cytogenetically normal patients younger than 60 years with acute myeloid leukemia: a Cancer and Leukemia Group B (CALGB) study.	2008-06-01	17.543
18974375	Blood	Gene expression profiling of pulmonary mucosa-associated lymphoid tissue lymphoma identifies new biologic insights with potential diagnostic and therapeutic applications.	2009-01-15	17.543
18174380	Blood	Clinical quantitation of immune signature in follicular lymphoma by RT-PCR-based gene expression profiling.	2008-05-01	17.543
18955564	Blood	Gene expression profiling of peripheral T-cell lymphoma including gammadelta T-cell lymphoma.	2009-01-29	17.543
18185580	Nature	Endogenous human microRNAs that suppress breast cancer metastasis.	2008-01-10	42.778
19098908	Nature medicine	MACC1, a newly identified key regulator of HGF-MET signaling, predicts colon cancer metastasis.	2009-01-01	36.13
18443585	Nature genetics	An embryonic stem cell-like gene expression signature in poorly differentiated aggressive human tumors.	2008-05-01	27.603
18309032	Blood	An FLT3 gene-expression signature predicts clinical outcome in normal karyotype AML.	2008-05-01	17.543
18270520	Cell research	MicroRNA-21 targets tumor suppressor genes in invasion and metastasis.	2008-03-01	20.507
19111877	Cancer cell	MTDH activation by 8q22 genomic gain promotes chemoresistance and metastasis of poor-prognosis breast cancer.	2009-01-06	26.602
18716133	Blood	An 86-probe-set gene-expression signature predicts survival in cytogenetically normal acute myeloid leukemia.	2008-11-15	17.543
18471976	Molecular cell	The metastasis-associated gene Prl-3 is a p53 target involved in cell-cycle regulation.	2008-05-09	15.584
18544678	Blood	Gene expression predicts overall survival in paraffin-embedded tissues of diffuse large B-cell lymphoma treated with R-CHOP.	2008-10-15	17.543
18978177	Gut	Cell kinetics and gene expression changes in colorectal cancer patients given resistant starch: a randomised controlled trial.	2009-03-01	19.819
18818347	Science (New York, N.Y.)	Cancer. The metastasis cascade.	2008-09-26	41.845
19025616	Molecular cancer	ALDH isozymes downregulation affects cell growth, cell motility and gene expression in lung cancer cells.	2008-11-24	15.302
18252678	Annals of internal medicine	Systematic review: gene expression profiling assays in early-stage breast cancer.	2008-03-04	21.317
18492260	Molecular cancer	Anaplastic oligodendrogliomas with 1p19q codeletion have a proneural gene expression profile.	2008-05-20	15.302
19103633	Annals of the rheumatic diseases	Gene expression in human chondrocytes in late osteoarthritis is changed in both fibrillated and intact cartilage without evidence of generalised chondrocyte hypertrophy.	2010-01-01	16.102
18694480	Molecular cancer	Gene expression time-series analysis of camptothecin effects in U87-MG and DBTRG-05 glioblastoma cell lines.	2008-08-11	15.302
18374644	Molecular cell	WHEP domains direct noncanonical function of glutamyl-Prolyl tRNA synthetase in translational control of gene expression.	2008-03-28	15.584
18194544	Molecular cancer	Genome-wide screening of copy number alterations and LOH events in renal cell carcinomas and integration with gene expression profile.	2008-01-14	15.302
18523026	Gut	Regional variation in gene expression in the healthy colon is dysregulated in ulcerative colitis.	2008-10-01	19.819
18305216	Blood	Discovery of agents that eradicate leukemia stem cells using an in silico screen of public gene expression data.	2008-06-15	17.543
19047678	Blood	Differentiation stage-specific expression of microRNAs in B lymphocytes and diffuse large B-cell lymphomas.	2009-04-16	17.543
18193036	Nature cell biology	The microRNAs miR-373 and miR-520c promote tumour invasion and metastasis.	2008-02-01	20.042
18438415	Nature medicine	Stromal gene expression predicts clinical outcome in breast cancer.	2008-05-01	36.13
18694513	Molecular cancer	Exit of pediatric pre-B acute lymphoblastic leukaemia cells from the bone marrow to the peripheral blood is not associated with cell maturation or alterations in gene expression.	2008-08-11	15.302
18187653	Science (New York, N.Y.)	Endothelial progenitor cells control the angiogenic switch in mouse lung metastasis.	2008-01-11	41.845
18297062	Nature cell biology	Direct regulation of TWIST by HIF-1alpha promotes metastasis.	2008-03-01	20.042
18567836	Blood	European Organization for Research and Treatment of Cancer and International Society for Cutaneous Lymphoma consensus recommendations for the management of cutaneous B-cell lymphomas.	2008-09-01	17.543
18302799	Molecular cancer	In silico analysis of gastric carcinoma Serial Analysis of Gene Expression libraries reveals different profiles associated with ethnicity.	2008-02-27	15.302
19013163	Gastroenterology	Liver cell-derived microparticles activate hedgehog signaling and alter gene expression in hepatic endothelial cells.	2009-01-01	17.373
18385730	Nature	Enabling personalized cancer medicine through analysis of gene-expression patterns.	2008-04-03	42.778
18452785	Journal of the American College of Cardiology	Cardiac contractility modulation electrical signals improve myocardial gene expression in patients with heart failure.	2008-05-06	20.589
18948893	Nature	MicroRNA-10b and breast cancer metastasis.	2008-10-23	42.778
18202227	Blood	Repression via the GATA box is essential for tissue-specific erythropoietin gene expression.	2008-05-15	17.543
19075189	Blood	New insights into the biology and origin of mature aggressive B-cell lymphomas by combined epigenomic, genomic, and transcriptional profiling.	2009-03-12	17.543
18395088	Gastroenterology	Gastrin-mediated interleukin-8 and cyclooxygenase-2 gene expression: differential transcriptional and posttranscriptional mechanisms.	2008-04-01	17.373
18362883	Nature genetics	Fine mapping of regulatory loci for mammalian gene expression using radiation hybrids.	2008-04-01	27.603
18930334	Journal of hepatology	Dietary resveratrol alters lipid metabolism-related gene expression of mice on an atherogenic diet.	2008-12-01	20.582
18641660	Nature medicine	Gene expression-based survival prediction in lung adenocarcinoma: a multi-site, blinded validation study.	2008-08-01	36.13
19041753	Cell	SIRT1 redistribution on chromatin promotes genomic stability but alters gene expression during aging.	2008-11-28	38.637
18414448	Cell research	Prostate cancer and metastasis initiating stem cells.	2008-05-01	20.507
19008416	Science (New York, N.Y.)	Genomic loss of microRNA-101 leads to overexpression of histone methyltransferase EZH2 in cancer.	2008-12-12	41.845
18226269	Molecular cancer	Curcumin sensitizes TRAIL-resistant xenografts: molecular mechanisms of apoptosis, metastasis and angiogenesis.	2008-01-29	15.302
18852364	Circulation	Increased inflammatory gene expression in ABC transporter-deficient macrophages: free cholesterol accumulation, increased signaling via toll-like receptors, and neutrophil infiltration of atherosclerotic lesions.	2008-10-28	23.603
18227874	Nature genetics	Epigenetic regulation and the variability of gene expression.	2008-02-01	27.603
19008453	Blood	An insulator with barrier-element activity promotes alpha-spectrin gene expression in erythroid cells.	2009-02-12	17.543
18278033	Nature biotechnology	Direct multiplexed measurement of gene expression with color-coded probe pairs.	2008-03-01	36.558
18957198	Cell	Nature, nurture, or chance: stochastic gene expression and its consequences.	2008-10-17	38.637
18536689	Nature biotechnology	A new path to the cancer epigenome.	2008-06-01	36.558
18272816	Blood	Clonally related follicular lymphomas and histiocytic/dendritic cell sarcomas: evidence for transdifferentiation of the follicular lymphoma clone.	2008-06-15	17.543
18394556	Cancer cell	Blocking neuropilin-2 function inhibits tumor cell metastasis.	2008-04-01	26.602
18366759	Molecular cancer	Hypoxia induces protection against etoposide-induced apoptosis: molecular profiling of changes in gene expression and transcription factor activity.	2008-03-26	15.302
18587405	Nature methods	Automated analysis of embryonic gene expression with cellular resolution in C. elegans.	2008-08-01	30.822
18510926	Cell	Genome-wide analysis reveals MOF as a key regulator of dosage compensation and gene expression in Drosophila.	2008-05-30	38.637
19029441	Blood	Diffuse large B-cell lymphoma: reduced CD20 expression is associated with an inferior survival.	2009-04-16	17.543
18423206	Cell	A quantitative spatiotemporal atlas of gene expression in the Drosophila blastoderm.	2008-04-18	38.637
19070576	Cell	Combinatorial regulation of endothelial gene expression by ets and forkhead transcription factors.	2008-12-12	38.637
18692773	Cell host & microbe	Orientation-dependent regulation of integrated HIV-1 expression by host gene transcriptional readthrough.	2008-08-14	15.923
18511808	Blood	t(8;21)(q22;q22) Fusion proteins preferentially bind to duplicated AML1/RUNX1 DNA-binding sequences to differentially regulate gene expression.	2008-08-15	17.543
18184868	Blood	Pathway analysis of primary central nervous system lymphoma.	2008-03-15	17.543
18583567	Blood	Requirement of TLR2-mediated signaling for the induction of IL-15 gene expression in human monocytic cells by HSV-1.	2008-09-15	17.543
19014879	Journal of hepatology	Interferon alpha increases metalloproteinase-13 gene expression through a polyomavirus enhancer activator 3-dependent pathway in hepatic stellate cells.	2009-01-01	20.582
18167337	Cancer cell	Abrogation of TGF beta signaling in mammary carcinomas recruits Gr-1+CD11b+ myeloid cells that promote metastasis.	2008-01-01	26.602
18167336	Cancer cell	An E2F1-dependent gene expression program that determines the balance between proliferation and cell death.	2008-01-01	26.602
18772191	Annals of the rheumatic diseases	Mode of action of abatacept in rheumatoid arthritis patients having failed tumour necrosis factor blockade: a histological, gene expression and dynamic magnetic resonance imaging pilot study.	2009-07-01	16.102
18268542	Cell research	FIT interacts with AtbHLH38 and AtbHLH39 in regulating iron uptake gene expression for iron homeostasis in Arabidopsis.	2008-03-01	20.507
18344981	Nature	Genetics of gene expression and its effect on disease.	2008-03-27	42.778
18820698	Nature genetics	Control of rice grain-filling and yield by a gene with a potential signature of domestication.	2008-11-01	27.603
19111873	Cancer cell	The metastasis problem gets stickier.	2009-01-06	26.602
18305085	European heart journal	Vascular endothelial growth factor protein levels and gene expression in peripheral monocytes after stenting: a randomized comparative study of sirolimus: eluting and bare metal stents.	2008-03-01	22.673
18835032	Cancer cell	Tumor-targeted interferon-alpha delivery by Tie2-expressing monocytes inhibits tumor growth and metastasis.	2008-10-07	26.602
18311179	Nature cell biology	A hypoxic twist in metastasis.	2008-03-01	20.042
19062319	Immunity	The zinc finger transcription factor Zbtb7b represses CD8-lineage gene expression in peripheral CD4+ T cells.	2008-12-19	22.553
18375123	Trends in cell biology	Programming of gene expression by Polycomb group proteins.	2008-05-01	16.041
19029898	Nature genetics	Regulatory activity revealed by dynamic correlations in gene expression noise.	2008-12-01	27.603
18614013	Cell	Virus Infection Induces NF-kappaB-dependent interchromosomal associations mediating monoallelic IFN-beta gene expression.	2008-07-11	38.637
18509088	Blood	Molecular profiling of pediatric mature B-cell lymphoma treated in population-based prospective clinical trials.	2008-08-15	17.543
19087308	Molecular cancer	Gene expression deregulation by KRAS G12D and G12V in a BRAF V600E context.	2008-12-16	15.302
18523153	Blood	Regulatory polymorphism in vitamin K epoxide reductase complex subunit 1 (VKORC1) affects gene expression and warfarin dose requirement.	2008-08-15	17.543
18221536	Molecular cancer	DNMT3b overexpression contributes to a hypermethylator phenotype in human breast cancer cell lines.	2008-01-25	15.302
18558092	Gastroenterology	Transcription factor foxq1 controls mucin gene expression and granule content in mouse stomach surface mucous cells.	2008-08-01	17.373
18202292	Science (New York, N.Y.)	Effects of molecular memory and bursting on fluctuations in gene expression.	2008-01-18	41.845
18191736	Journal of the American College of Cardiology	Myocardial gene expression in heart failure patients treated with cardiac resynchronization therapy responders versus nonresponders.	2008-01-15	20.589
19103635	Annals of the rheumatic diseases	From gene expression to serum proteins: biomarker discovery in ankylosing spondylitis.	2010-01-01	16.102
18391172	Physiological reviews	Local gene expression in axons and nerve endings: the glia-neuron unit.	2008-04-01	25.588
18984860	Blood	Uniparental disomies, homozygous deletions, amplifications, and target genes in mantle cell lymphoma revealed by integrative high-resolution whole-genome profiling.	2009-03-26	17.543
18552213	Blood	Hematopoietic-specific Stat5-null mice display microcytic hypochromic anemia associated with reduced transferrin receptor gene expression.	2008-09-01	17.543
19019891	Annals of the rheumatic diseases	STAT4 associates with systemic lupus erythematosus through two independent effects that correlate with gene expression and act additively with IRF5 to increase risk.	2009-11-01	16.102
18325094	Molecular cancer	Lymphangiogenesis and lymph node metastasis in breast cancer.	2008-03-06	15.302
18555021	Gastroenterology	Down-regulation of osteopontin suppresses growth and metastasis of hepatocellular carcinoma via induction of apoptosis.	2008-09-01	17.373
18800157	Nature immunology	The Immunological Genome Project: networks of gene expression in immune cells.	2008-10-01	20.479
18539898	Blood	Iron regulates phosphorylation of Smad1/5/8 and gene expression of Bmp6, Smad7, Id1, and Atoh8 in the mouse liver.	2008-08-15	17.543
18703705	Blood	A decade of genome-wide gene expression profiling in acute myeloid leukemia: flashback and prospects.	2009-01-08	17.543
19012536	Annual review of plant biology	Quantitative genomics: analyzing intraspecific variation using global gene expression polymorphisms or eQTLs.	2009	19.54
18500333	Nature	Synergistic response to oncogenic mutations defines gene class critical to cancer phenotype.	2008-06-19	42.778
18218850	Blood	EAPB0203, a member of the imidazoquinoxaline family, inhibits growth and induces caspase-dependent apoptosis in T-cell lymphomas and HTLV-I-associated adult T-cell leukemia/lymphoma.	2008-04-01	17.543
18371356	Cell stem cell	Cancer stem cells and tumor metastasis: first steps into uncharted territory.	2007-09-13	20.86
18990230	Molecular cancer	Promoter hypermethylation of the SFRP2 gene is a high-frequent alteration and tumor-specific epigenetic marker in human breast cancer.	2008-11-06	15.302
18404147	Nature	Pseudogene-derived small interfering RNAs regulate gene expression in mouse oocytes.	2008-05-22	42.778
18369137	Science (New York, N.Y.)	Multilevel regulation of gene expression by microRNAs.	2008-03-28	41.845
18689541	Blood	The role of the polycomb complex in silencing alpha-globin gene expression in nonerythroid cells.	2008-11-01	17.543
19074178	Gut	Gene expression and hepatitis C virus infection.	2009-06-01	19.819
18218123	Molecular cancer	Constitutive overexpression of a novel 21 kDa protein by Hodgkin lymphoma and aggressive non-Hodgkin lymphomas.	2008-01-24	15.302
18653728	Gut	KITENIN recruits Dishevelled/PKC delta to form a functional complex and controls the migration and invasiveness of colorectal cancer cells.	2009-04-01	19.819
18538733	Cancer cell	Genetic and epigenetic silencing of microRNA-203 enhances ABL1 and BCR-ABL1 oncogene expression.	2008-06-01	26.602
18941111	Blood	MicroRNA-17-92 down-regulates expression of distinct targets in different B-cell lymphoma subtypes.	2009-01-08	17.543
18755976	Science (New York, N.Y.)	Redox-active antibiotics control gene expression and community behavior in divergent bacteria.	2008-08-29	41.845
18645583	Cell research	Receptor activator of NF-kappaB Ligand (RANKL) expression is associated with epithelial to mesenchymal transition in human prostate cancer cells.	2008-08-01	20.507
18684866	Blood	Aberrant expression of the Th2 cytokine IL-21 in Hodgkin lymphoma cells regulates STAT3 signaling and attracts Treg cells via regulation of MIP-3alpha.	2008-10-15	17.543
18394984	Cell	TGFbeta primes breast tumor cells for metastasis.	2008-04-04	38.637
18588891	Gastroenterology	Methylation of the calcium channel-related gene, CACNA2D3, is frequent and a poor prognostic factor in gastric cancer.	2008-08-01	17.373
18250114	Annals of the rheumatic diseases	Gene expression profiling in rheumatoid arthritis: current concepts and future directions.	2008-12-01	16.102
19050696	Cell research	Roles of TGFbeta in metastasis.	2009-01-01	20.507
18691967	Molecular cell	Mediator links epigenetic silencing of neuronal gene expression with x-linked mental retardation.	2008-08-08	15.584
18487510	Blood	BCR ligation induced by IgM stimulation results in gene expression and functional changes only in IgV H unmutated chronic lymphocytic leukemia (CLL) cells.	2008-08-01	17.543
18230756	Blood	EBV LMP2A affects LMP1-mediated NF-kappaB signaling and survival of lymphoma cells by regulating TRAF2 expression.	2008-04-01	17.543
18187655	Science (New York, N.Y.)	DNA oxidation as triggered by H3K9me2 demethylation drives estrogen-induced gene expression.	2008-01-11	41.845
18677317	Nature immunology	The kinase p38 alpha serves cell type-specific inflammatory functions in skin injury and coordinates pro- and anti-inflammatory gene expression.	2008-09-01	20.479
18464786	Nature biotechnology	A modular approach for integrative analysis of large-scale gene-expression and drug-response data.	2008-05-01	36.558
18342232	Journal of the American College of Cardiology	Reversal of cardiac dysfunction after long-term expression of SERCA2a by gene transfer in a pre-clinical model of heart failure.	2008-03-18	20.589
18282277	Molecular cancer	Correlation between beta-catenin mutations and expression of Wnt-signaling target genes in hepatocellular carcinoma.	2008-02-18	15.302
18206973	Molecular cell	The putative cancer stem cell marker USP22 is a subunit of the human SAGA complex required for activated transcription and cell-cycle progression.	2008-01-18	15.584
18394990	Cell	TGFbeta primes breast tumors for lung metastasis seeding through angiopoietin-like 4.	2008-04-04	38.637
18995835	Molecular cell	DAPK-ZIPK-L13a axis constitutes a negative-feedback module regulating inflammatory gene expression.	2008-11-07	15.584
18773899	Gastroenterology	Circadian clock-controlled intestinal expression of the multidrug-resistance gene mdr1a in mice.	2008-11-01	17.373
18391076	Blood	Translocations targeting CCND2, CCND3, and MYCN do occur in t(11;14)-negative mantle cell lymphomas.	2008-06-15	17.543
18628487	Blood	The presence of TP53 mutation at diagnosis of follicular lymphoma identifies a high-risk group of patients with shortened time to disease progression and poorer overall survival.	2008-10-15	17.543
18550853	Blood	Increased serum levels of the chemokine CXCL13 and up-regulation of its gene expression are distinctive features of HCV-related cryoglobulinemia and correlate with active cutaneous vasculitis.	2008-09-01	17.543
18469200	Blood	Coactivator function of RIP140 for NFkappaB/RelA-dependent cytokine gene expression.	2008-07-15	17.543
18445689	Blood	Paraffin-based 6-gene model predicts outcome in diffuse large B-cell lymphoma patients treated with R-CHOP.	2008-06-15	17.543
19096012	Blood	Molecular profiling of classical Hodgkin lymphoma tissues uncovers variations in the tumor microenvironment and correlations with EBV infection and outcome.	2009-03-19	17.543
18538438	Journal of hepatology	Association of t(14;18) translocation with HCV infection in gastrointestinal MALT lymphomas.	2008-08-01	20.582
18328426	Cancer cell	The inhibition of tumor cell intravasation and subsequent metastasis via regulation of in vivo tumor cell motility by the tetraspanin CD151.	2008-03-01	26.602
18230757	Blood	Human antibody RNase fusion protein targeting CD30+ lymphomas.	2008-04-01	17.543
18992247	Gastroenterology	Decreased expression of the RAS-GTPase activating protein RASAL1 is associated with colorectal tumor progression.	2009-01-01	17.373
18388260	Science (New York, N.Y.)	ROS-generating mitochondrial DNA mutations can regulate tumor cell metastasis.	2008-05-02	41.845
19095933	Science (New York, N.Y.)	Transcription. Gene expression--where to start?	2008-12-19	41.845
18772188	Annals of the rheumatic diseases	Lack of association between the interferon-alpha signature and longitudinal changes in disease activity in systemic lupus erythematosus.	2009-09-01	16.102
18394553	Cancer cell	Modeling of C/EBPalpha mutant acute myeloid leukemia reveals a common expression signature of committed myeloid leukemia-initiating cells.	2008-04-01	26.602
18559093	Molecular cancer	Integrative genomics analysis of chromosome 5p gain in cervical cancer reveals target over-expressed genes, including Drosha.	2008-06-17	15.302
18534278	Journal of the American College of Cardiology	Genetic proof-of-concept for cardiac gene expression in human circulating blood-derived progenitor cells.	2008-06-10	20.589
18566324	Blood	DNA hypermethylation and epigenetic silencing of the tumor suppressor gene, SLC5A8, in acute myeloid leukemia with the MLL partial tandem duplication.	2008-09-01	17.543
18703712	Science (New York, N.Y.)	Germline allele-specific expression of TGFBR1 confers an increased risk of colorectal cancer.	2008-09-05	41.845
18313788	Journal of hepatology	2-Oxoglutarate-dependent oxygenases control hepcidin gene expression.	2008-05-01	20.582
18443581	Nature genetics	From gene expression to disease risk.	2008-05-01	27.603
19074725	Blood	microRNA expression in the biology, prognosis, and therapy of Waldenstrom macroglobulinemia.	2009-04-30	17.543
18692772	Cell host & microbe	Transcriptional interference antagonizes proviral gene expression to promote HIV latency.	2008-08-14	15.923
18167340	Cancer cell	Systemic spread is an early step in breast cancer.	2008-01-01	26.602
18701085	Immunity	Posttranscriptional regulation of II10 gene expression allows natural killer cells to express immunoregulatory function.	2008-08-15	22.553
18559329	European heart journal	Vascular endothelial growth factor protein levels and gene expression in peripheral monocytes after stenting: a randomized comparative study of sirolimus-eluting and bare-metal stents.	2008-08-01	22.673
18662546	Cell	SIRT1 regulates circadian clock gene expression through PER2 deacetylation.	2008-07-25	38.637
18515090	Gastroenterology	His595Tyr polymorphism in the methionine synthase reductase (MTRR) gene is associated with pancreatic cancer risk.	2008-08-01	17.373
18941112	Blood	Transcriptional repression of microRNA genes by PML-RARA increases expression of key cancer proteins in acute promyelocytic leukemia.	2009-01-08	17.543
18796137	Molecular cancer	Eplin-alpha expression in human breast cancer, the impact on cellular migration and clinical outcome.	2008-09-16	15.302
18349165	Annals of the rheumatic diseases	Visfatin (pre-B cell colony-enhancing factor) gene expression in patients with rheumatoid arthritis.	2008-04-01	16.102
18485915	Gastroenterology	DNA hypermethylation contributes to incomplete synthesis of carbohydrate determinants in gastrointestinal cancer.	2008-07-01	17.373
18514389	European urology	Mutations in the AXIN1 gene in advanced prostate cancer.	2009-09-01	17.947
18388159	Annals of the rheumatic diseases	Abnormal expression of the genes involved in cytokine networks and mitochondrial function in systemic juvenile idiopathic arthritis identified by DNA microarray analysis.	2009-02-01	16.102
19049808	Gastroenterology	MicroRNAs: key modulators of posttranscriptional gene expression.	2009-01-01	17.373
18978208	Blood	A distinctive subtype of t(14;18)-negative nodal follicular non-Hodgkin lymphoma characterized by a predominantly diffuse growth pattern and deletions in the chromosomal region 1p36.	2009-01-29	17.543
18242514	Cancer cell	GATA-3 links tumor differentiation and dissemination in a luminal breast cancer model.	2008-02-01	26.602
18446156	Nature methods	Metastasis: two assays explore the two roads traveled.	2008-05-01	30.822
18805079	Cell	Small RNA regulators of gene expression.	2008-09-19	38.637
18263786	Blood	Predicting outcome in childhood acute lymphoblastic leukemia using gene expression profiling: prognostication or protocol selection?	2008-02-15	17.543
18392609	Intensive care medicine	Gene profiling in human blood leucocytes during recovery from septic shock.	2008-08-01	17.679
18327259	Nature immunology	Lymphoproliferative disease and autoimmunity in mice with increased miR-17-92 expression in lymphocytes.	2008-04-01	20.479
18397753	Cell stem cell	Module map of stem cell genes guides creation of epithelial cancer stem cells.	2008-04-10	20.86
18955561	Blood	HIV-associated lymphomas and gamma-herpesviruses.	2009-02-05	17.543
18467516	Annals of the rheumatic diseases	Anti-tumour necrosis factor therapy in rheumatoid arthritis and risk of malignant lymphomas: relative risks and time trends in the Swedish Biologics Register.	2009-05-01	16.102
18713946	Blood	MYC stimulates EZH2 expression by repression of its negative regulator miR-26a.	2008-11-15	17.543
18179684	Molecular cancer	Identification and transcript analysis of a novel wallaby (Macropus eugenii) basal-like breast cancer cell line.	2008-01-07	15.302
18488029	Nature genetics	Gene silencing in cancer by histone H3 lysine 27 trimethylation independent of promoter DNA methylation.	2008-06-01	27.603
18379591	Cell research	Raf kinase inhibitory protein: a signal transduction modulator and metastasis suppressor.	2008-04-01	20.507
18789573	European urology	Re: Jehonathan H. Pinthus, Nir Kleinmann, Britton Tisdale, et al. Lower plasma adiponectin levels are associated with larger tumor size and metastasis in clear-cell carcinoma of the kidney. Eur Urol 2008;54:866-74.	2009-03-01	17.947
18167339	Cancer cell	MicroRNA signature predicts survival and relapse in lung cancer.	2008-01-01	26.602
18329749	Journal of hepatology	Hepatic gene expression and prediction of therapy response in chronic hepatitis C patients.	2008-05-01	20.582
18566250	Science (New York, N.Y.)	Modulation of gene expression via disruption of NF-kappaB signaling by a bacterial small molecule.	2008-07-11	41.845
18558091	Gastroenterology	Constitutive CXCL12 expression induces anoikis in colorectal carcinoma cells.	2008-08-01	17.373
18438402	Nature biotechnology	CpG-free plasmids confer reduced inflammation and sustained pulmonary gene expression.	2008-05-01	36.558
18724378	Nature medicine	RPN2 gene confers docetaxel resistance in breast cancer.	2008-09-01	36.13
18988861	Blood	Quebec platelet disorder is linked to the urokinase plasminogen activator gene (PLAU) and increases expression of the linked allele in megakaryocytes.	2009-02-12	17.543
18538729	Cancer cell	Linking miRNA regulation to BCR-ABL expression: the next dimension.	2008-06-01	26.602
18287517	Blood	A functional TNFRSF5 gene variant is associated with risk of lymphoma.	2008-04-15	17.543
18349321	Blood	The novel histone deacetylase inhibitor, LBH589, induces expression of DNA damage response genes and apoptosis in Ph- acute lymphoblastic leukemia cells.	2008-05-15	17.543
18947387	Molecular cancer	Bone marrow ectopic expression of a non-coding RNA in childhood T-cell acute lymphoblastic leukemia with a novel t(2;11)(q11.2;p15.1) translocation.	2008-10-23	15.302
18442408	Molecular cancer	Potential role of miR-9 and miR-223 in recurrent ovarian cancer.	2008-04-28	15.302
18945538	European urology	Expression of the endothelin axis in noninvasive and superficially invasive bladder cancer: relation to clinicopathologic and molecular prognostic parameters.	2009-11-01	17.947
19088731	Nature immunology	Signaling to gene expression: calcium, calcineurin and NFAT.	2009-01-01	20.479
18454149	Nature genetics	The mouse X chromosome is enriched for multicopy testis genes showing postmeiotic expression.	2008-06-01	27.603
18832135	Blood	Oncogenomic analysis of mycosis fungoides reveals major differences with Sezary syndrome.	2009-01-01	17.543
18262338	European urology	Polymorphisms in the H19 gene and the risk of bladder cancer.	2008-11-01	17.947
18182586	Blood	High-risk myeloma: a gene expression based risk-stratification model for newly diagnosed multiple myeloma treated with high-dose therapy is predictive of outcome in relapsed disease treated with single-agent bortezomib or high-dose dexamethasone.	2008-01-15	17.543
18462824	Journal of hepatology	Hepcidin and iron-related gene expression in subjects with Dysmetabolic Hepatic Iron Overload.	2008-07-01	20.582
18804748	Journal of the American College of Cardiology	Deciphering gene expression profiling in cardiac resynchronization therapy.	2008-09-30	20.589
18278046	Nature genetics	Regulatory changes underlying expression differences within and between Drosophila species.	2008-03-01	27.603
18371365	Cell stem cell	Distinct populations of cancer stem cells determine tumor growth and metastatic activity in human pancreatic cancer.	2007-09-13	20.86
18559976	Blood	Structural profiles of TP53 gene mutations predict clinical outcome in diffuse large B-cell lymphoma: an international collaborative study.	2008-10-15	17.543
18604200	Nature cell biology	EGFR signalling as a negative regulator of Notch1 gene transcription and function in proliferating keratinocytes and cancer.	2008-08-01	20.042
18951899	Gastroenterology	p16INK4a is a beta-catenin target gene and indicates low survival in human colorectal tumors.	2009-01-01	17.373
18655789	Gastroenterology	Multiple regulatory regions control the complex expression pattern of the mouse Cdx2 homeobox gene.	2008-10-01	17.373
18455127	Cancer cell	Direct genetic analysis of single disseminated cancer cells for prediction of outcome and therapy selection in esophageal cancer.	2008-05-01	26.602
18498645	Molecular cancer	Epigenetic changes within the promoter region of the HLA-G gene in ovarian tumors.	2008-05-22	15.302
18179710	Molecular cancer	Sub-megabase resolution tiling (SMRT) array-based comparative genomic hybridization profiling reveals novel gains and losses of chromosomal regions in Hodgkin Lymphoma and Anaplastic Large Cell Lymphoma cell lines.	2008-01-07	15.302
18489761	Molecular cancer	Farnesyl transferase inhibitors induce extended remissions in transgenic mice with mature B cell lymphomas.	2008-05-19	15.302
18981293	Blood	Mouse models of non-Hodgkin lymphoma reveal Syk as an important therapeutic target.	2009-03-12	17.543
18929424	Journal of hepatology	Identification of beta-1,4-galactosyltransferase I as a target gene of HBx-induced cell cycle progression of hepatoma cell.	2008-12-01	20.582
18848557	Gastroenterology	Transcriptional profiling of mRNA expression in the mouse distal colon.	2008-12-01	17.373
18607389	Cell research	Overlapping expression of microRNAs in human embryonic colon and colorectal cancer.	2008-08-01	20.507
18466772	Gastroenterology	Tetraspanin CD81-regulated cell motility plays a critical role in intrahepatic metastasis of hepatocellular carcinoma.	2008-07-01	17.373
19011615	Nature	Suppression of Myc oncogenic activity by ribosomal protein haploinsufficiency.	2008-12-18	42.778
18849985	Nature neuroscience	A central role for Islet1 in sensory neuron development linking sensory and spinal gene regulatory programs.	2008-11-01	20.071
18838575	Circulation	Genetics and genomics: gene expression microarrays.	2008-10-07	23.603
18184435	Molecular cancer	Down-regulation of transforming growth factor-beta type II receptor (TGF-betaRII) protein and mRNA expression in cervical cancer.	2008-01-09	15.302
19074726	Blood	Cotreatment with BCL-2 antagonist sensitizes cutaneous T-cell lymphoma to lethal action of HDAC7-Nur77-based mechanism.	2009-04-23	17.543
18755941	Science (New York, N.Y.)	Seeding and propagation of untransformed mouse mammary cells in the lung.	2008-09-26	41.845
18314442	Blood	FCRL2 expression predicts IGHV mutation status and clinical progression in chronic lymphocytic leukemia.	2008-07-01	17.543
18614021	Cell	SnapShot: var gene expression in the malaria parasite.	2008-07-11	38.637
18339208	Molecular cancer	Reduction of human chorionic gonadotropin beta subunit expression by modified U1 snRNA caused apoptosis in cervical cancer cells.	2008-03-14	15.302
19029124	European heart journal	Transcriptional profiling of ion channel genes in Brugada syndrome and other right ventricular arrhythmogenic diseases.	2009-02-01	22.673
18356490	Science (New York, N.Y.)	Metabolic diversification--independent assembly of operon-like gene clusters in different plants.	2008-04-25	41.845
19111879	Cancer cell	Hypoxia-induced lysyl oxidase is a critical mediator of bone marrow cell recruitment to form the premetastatic niche.	2009-01-06	26.602
18235046	Blood	PRDM1 is involved in chemoresistance of T-cell lymphoma and down-regulated by the proteasome inhibitor.	2008-04-01	17.543
18801366	Gastroenterology	Epigenetic changes induced by reactive oxygen species in hepatocellular carcinoma: methylation of the E-cadherin promoter.	2008-12-01	17.373
18349319	Blood	Epigenetic control of MHC class II expression in tumor-associated macrophages by decoy receptor 3.	2008-05-15	17.543
18337557	Blood	MicroRNA expression profiling in relation to the genetic heterogeneity of acute myeloid leukemia.	2008-05-15	17.543
18349320	Blood	Anacardic acid (6-nonadecyl salicylic acid), an inhibitor of histone acetyltransferase, suppresses expression of nuclear factor-kappaB-regulated gene products involved in cell survival, proliferation, invasion, and inflammation through inhibition of the inhibitory subunit of nuclear factor-kappaBalpha kinase, leading to potentiation of apoptosis.	2008-05-15	17.543
18635802	Science (New York, N.Y.)	Four-jointed is a Golgi kinase that phosphorylates a subset of cadherin domains.	2008-07-18	41.845
18366791	Molecular cancer	Transduction of E2F-1 TAT fusion proteins represses expression of hTERT in primary ductal breast carcinoma cell lines.	2008-03-26	15.302
18689544	Blood	Human T-cell leukemia virus type-1 antisense-encoded gene, Hbz, promotes T-lymphocyte proliferation.	2008-11-01	17.543
18371437	Cell stem cell	Promoter CpG methylation contributes to ES cell gene regulation in parallel with Oct4/Nanog, PcG complex, and histone H3 K4/K27 trimethylation.	2008-02-07	20.86
18345002	Nature immunology	TNF activates an IRF1-dependent autocrine loop leading to sustained expression of chemokines and STAT1-dependent type I interferon-response genes.	2008-04-01	20.479
18474725	Blood	Constitutive expression of IL-12R beta 2 on human multiple myeloma cells delineates a novel therapeutic target.	2008-08-01	17.543
18185590	Nature	Epigenetic silencing of tumour suppressor gene p15 by its antisense RNA.	2008-01-10	42.778
18243508	European urology	Von Hippel-Lindau tumor suppressor gene loss in renal cell carcinoma promotes oncogenic epidermal growth factor receptor signaling via Akt-1 and MEK-1.	2008-10-01	17.947
18258798	Blood	Cause-specific mortality and second cancer incidence after non-Hodgkin lymphoma: a report from the Childhood Cancer Survivor Study.	2008-04-15	17.543
18647960	Blood	Long-term outcomes of patients with advanced-stage cutaneous T-cell lymphoma and large cell transformation.	2008-10-15	17.543
18838613	Blood	A comprehensive analysis of the CDKN2A gene in childhood acute lymphoblastic leukemia reveals genomic deletion, copy number neutral loss of heterozygosity, and association with specific cytogenetic subgroups.	2009-01-01	17.543
18583964	Nature genetics	ESR1 gene amplification in breast cancer: a common phenomenon?	2008-07-01	27.603
18787224	Blood	Constitutive activation of the Wnt canonical pathway in mantle cell lymphoma.	2008-12-15	17.543
19111725	Gastroenterology	Zinc replenishment reverses overexpression of the proinflammatory mediator S100A8 and esophageal preneoplasia in the rat.	2009-03-01	17.373
18301380	Cell research	The IkappaB kinase - a bridge between inflammation and cancer.	2008-03-01	20.507
18326821	Blood	CD38 expression in chronic lymphocytic leukemia is regulated by the tumor microenvironment.	2008-05-15	17.543
18419822	Molecular cancer	The LIM and SH3 domain protein family: structural proteins or signal transducers or both?	2008-04-17	15.302
18930582	European urology	Expression of aquaporin 1 in primary renal tumors: a prognostic indicator for clear-cell renal cell carcinoma.	2009-10-01	17.947
19070389	Journal of hepatology	The role of microRNA expression pattern in human intrahepatic cholangiocarcinoma.	2009-02-01	20.582
18252864	Blood	Modulation of murine embryonic stem cell-derived CD41+c-kit+ hematopoietic progenitors by ectopic expression of Cdx genes.	2008-05-15	17.543
19066394	Blood	Organochlorine exposure, immune gene variation, and risk of non-Hodgkin lymphoma.	2009-02-26	17.543
18559973	Blood	Absence of SKP2 expression attenuates BCR-ABL-induced myeloproliferative disease.	2008-09-01	17.543
18977325	Cancer cell	H3K79 methylation profiles define murine and human MLL-AF4 leukemias.	2008-11-04	26.602
18757778	Blood	Rhesus macaque rhadinovirus-associated non-Hodgkin lymphoma: animal model for KSHV-associated malignancies.	2008-11-15	17.543
18397746	Cell stem cell	Cancer: inappropriate expression of stem cell programs?	2008-04-10	20.86
19096014	Blood	Hypomethylating drugs convert HA-1-negative solid tumors into targets for stem cell-based immunotherapy.	2009-03-19	17.543
18434611	Blood	SAGE analysis demonstrates increased expression of TOSO contributing to Fas-mediated resistance in CLL.	2008-07-15	17.543
18203952	Blood	PD-1-PD-1 ligand interaction contributes to immunosuppressive microenvironment of Hodgkin lymphoma.	2008-03-15	17.543
18664505	Gut	DNA hypermethylation regulates the expression of members of the Mu-class glutathione S-transferases and glutathione peroxidases in Barrett's adenocarcinoma.	2009-01-01	19.819
18772890	Nature	Comprehensive genomic characterization defines human glioblastoma genes and core pathways.	2008-10-23	42.778
18583966	Nature genetics	ESR1 gene amplification in breast cancer: a common phenomenon?	2008-07-01	27.603
18583967	Nature genetics	ESR1 gene amplification in breast cancer: a common phenomenon?	2008-07-01	27.603
19056937	Science (New York, N.Y.)	Human fetal hemoglobin expression is regulated by the developmental stage-specific repressor BCL11A.	2008-12-19	41.845
18522746	Molecular cancer	DNA copy number changes in high-grade malignant peripheral nerve sheath tumors by array CGH.	2008-06-03	15.302
19109563	Blood	A role for MEIS1 in MLL-fusion gene leukemia.	2009-02-19	17.543
18339896	Blood	Induction of the IL-9 gene by HTLV-I Tax stimulates the spontaneous proliferation of primary adult T-cell leukemia cells by a paracrine mechanism.	2008-05-15	17.543
18505566	Molecular cancer	ret/PTC-1 expression alters the immunoprofile of thyroid follicular cells.	2008-05-27	15.302
19778445	Molecular cancer	The rapamycin-regulated gene expression signature determines prognosis for breast cancer.	2009-09-24	15.302
19914252	Gastroenterology	Experimentally derived metastasis gene expression profile predicts recurrence and death in patients with colon cancer.	2010-03-01	17.373
19837975	Blood	A gene expression signature of CD34+ cells to predict major cytogenetic response in chronic-phase chronic myeloid leukemia patients treated with imatinib.	2010-01-14	17.543
20032505	Blood	Gene expression profiling-based dissection of MLL translocated and MLL germline acute lymphoblastic leukemia in infants.	2010-04-08	17.543
19122658	Nature medicine	A stroma-related gene signature predicts resistance to neoadjuvant chemotherapy in breast cancer.	2009-01-01	36.13
19666867	Blood	Gene expression profiling of minimally differentiated acute myeloid leukemia: M0 is a distinct entity subdivided by RUNX1 mutation status.	2009-10-01	17.543
19131553	Blood	Gene expression profiling of ATL patients: compilation of disease-related genes and evidence for TCF4 involvement in BIRC5 gene expression and cell viability.	2009-04-23	17.543
19477428	Cancer cell	A gene expression signature associated with "K-Ras addiction" reveals regulators of EMT and tumor cell survival.	2009-06-02	26.602
19755675	Blood	Gene expression-based classification and regulatory networks of pediatric acute lymphoblastic leukemia.	2009-11-12	17.543
19328798	Gastroenterology	A colorectal cancer expression profile that includes transforming growth factor beta inhibitor BAMBI predicts metastatic potential.	2009-07-01	17.373
19880498	Blood	Gene expression classifiers for relapse-free survival and minimal residual disease improve risk classification and outcome prediction in pediatric B-precursor acute lymphoblastic leukemia.	2010-02-18	17.543
19900446	Gastroenterology	Cell-type specific gene expression signature in liver underlies response to interferon therapy in chronic hepatitis C infection.	2010-03-01	17.373
20036025	Journal of hepatology	Identification and expression analysis of the aldo-ketoreductase1-B10 gene in primary malignant liver tumours.	2010-02-01	20.582
19171880	Blood	Double CEBPA mutations, but not single CEBPA mutations, define a subgroup of acute myeloid leukemia with a distinctive gene expression profile that is uniquely associated with a favorable outcome.	2009-03-26	17.543
19762144	European urology	Predicting recurrence and progression of noninvasive papillary bladder cancer at initial presentation based on quantitative gene expression profiles.	2010-01-01	17.947
19570518	Cell stem cell	Induced pluripotent stem cells and embryonic stem cells are distinguished by gene expression signatures.	2009-07-02	20.86
19913990	European urology	The application of artificial intelligence to microarray data: identification of a novel gene signature to identify bladder cancer progression.	2010-03-01	17.947
19500427	Molecular cancer	Discovery of gene expression-based pharmacodynamic biomarker for a p53 context-specific anti-tumor drug Wee1 inhibitor.	2009-06-08	15.302
19735553	Molecular cancer	Gene expression profiling of canine osteosarcoma reveals genes associated with short and long survival times.	2009-09-07	15.302
19818784	Gastroenterology	The intestinal nuclear receptor signature with epithelial localization patterns and expression modulation in tumors.	2010-02-01	17.373
19782034	Molecular cell	Hypoxia-inducible mir-210 regulates normoxic gene expression involved in tumor initiation.	2009-09-24	15.584
19835597	Molecular cancer	Hypomethylation and expression of BEX2, IGSF4 and TIMP3 indicative of MLL translocations in acute myeloid leukemia.	2009-10-16	15.302
19801443	Blood	Relationship of differential gene expression profiles in CD34+ myelodysplastic syndrome marrow cells to disease subtype and progression.	2009-11-26	17.543
19383967	Blood	A distinguishing gene signature shared by tumor-infiltrating Tie2-expressing monocytes, blood "resident" monocytes, and embryonic macrophages suggests common functions and developmental relationships.	2009-07-23	17.543
19716227	European urology	Expression of the androgen-regulated fusion gene TMPRSS2-ERG does not predict response to endocrine treatment in hormone-naive, node-positive prostate cancer.	2010-05-01	17.947
19965641	Blood	Down syndrome acute lymphoblastic leukemia, a highly heterogeneous disease in which aberrant expression of CRLF2 is associated with mutated JAK2: a report from the International BFM Study Group.	2010-02-04	17.543
19389881	Blood	Gene expression profiling of plasma cells at myeloma relapse from tandem transplantation trial Total Therapy 2 predicts subsequent survival.	2009-06-25	17.543
19643760	Annals of the rheumatic diseases	Gene expression profiling reveals a downregulation in immune-associated genes in patients with AS.	2010-09-01	16.102
19819144	Trends in cell biology	A single molecule view of gene expression.	2009-11-01	16.041
19136943	Nature	Transcriptome sequencing to detect gene fusions in cancer.	2009-03-05	42.778
20016556	Nature	Journal club. A cancer researcher ponders a fundamental connection between nutrients and gene expression.	2009-12-17	42.778
19636063	Blood	A pluripotency signature predicts histologic transformation and influences survival in follicular lymphoma patients.	2009-10-08	17.543
19965620	Blood	Gene expression profiling identifies emerging oncogenic pathways operating in extranodal NK/T-cell lymphoma, nasal type.	2010-02-11	17.543
19376121	Gastroenterology	Expression of S100A2 calcium-binding protein predicts response to pancreatectomy for pancreatic cancer.	2009-08-01	17.373
19962670	Cancer cell	A gene signature predictive for outcome in advanced ovarian cancer identifies a survival factor: microfibril-associated glycoprotein 2.	2009-12-08	26.602
19951901	Gut	Survival prediction of gastric cancer by a seven-microRNA signature.	2010-05-01	19.819
19667402	Blood	AML at older age: age-related gene expression profiles reveal a paradoxical down-regulation of p16INK4A mRNA with prognostic significance.	2009-10-01	17.543
19508721	Molecular cancer	Expression levels of HMGA2 in adipocytic tumors correlate with morphologic and cytogenetic subgroups.	2009-06-09	15.302
19179477	Blood	Elevated expression of the leukemia-associated antigen SSX2IP predicts survival in acute myeloid leukemia patients who lack detectable cytogenetic rearrangements.	2009-01-29	17.543
19272382	Gastroenterology	Disruption of Dicer1 induces dysregulated fetal gene expression and promotes hepatocarcinogenesis.	2009-06-01	17.373
19270689	Nature neuroscience	Paracrine control of oligodendrocyte differentiation by SRF-directed neuronal gene expression.	2009-04-01	20.071
19349959	Nature	Genetic analysis of radiation-induced changes in human gene expression.	2009-05-28	42.778
19218548	Blood	Aberrant expression of the homeobox gene CDX2 in pediatric acute lymphoblastic leukemia.	2009-04-23	17.543
19717645	Blood	Karyotype-specific microRNA signature in chronic lymphocytic leukemia.	2009-10-29	17.543
19965632	Blood	Association of high-level MCL-1 expression with in vitro and in vivo prednisone resistance in MLL-rearranged infant acute lymphoblastic leukemia.	2010-02-04	17.543
19690338	Blood	Histone hyperacetylation within the beta-globin locus is context-dependent and precedes high-level gene expression.	2009-10-15	17.543
19359587	Science (New York, N.Y.)	Coding-sequence determinants of gene expression in Escherichia coli.	2009-04-10	41.845
19219037	Nature neuroscience	An anatomic gene expression atlas of the adult mouse brain.	2009-03-01	20.071
19815304	Journal of hepatology	The epidermal growth factor receptor ligand amphiregulin is a negative regulator of hepatic acute-phase gene expression.	2009-12-01	20.582
19228925	Blood	A HaemAtlas: characterizing gene expression in differentiated human blood cells.	2009-05-07	17.543
20035634	Molecular cancer	Differential expression of apoptotic genes PDIA3 and MAP3K5 distinguishes between low- and high-risk prostate cancer.	2009-12-27	15.302
19641190	Blood	Deregulated expression of cytokine receptor gene, CRLF2, is involved in lymphoid transformation in B-cell precursor acute lymphoblastic leukemia.	2009-09-24	17.543
19965432	Science (New York, N.Y.)	Paternal dominance of trans-eQTL influences gene expression patterns in maize hybrids.	2009-11-20	41.845
19644074	Science (New York, N.Y.)	Common regulatory variation impacts gene expression in a cell type-dependent manner.	2009-09-04	41.845
19332766	Blood	A mouse model for chronic lymphocytic leukemia based on expression of the SV40 large T antigen.	2009-07-02	17.543
19211935	Blood	MicroRNA-29b induces global DNA hypomethylation and tumor suppressor gene reexpression in acute myeloid leukemia by targeting directly DNMT3A and 3B and indirectly DNMT1.	2009-06-18	17.543
19656388	Molecular cancer	Transcriptional activation of the Lats1 tumor suppressor gene in tumors of CUX1 transgenic mice.	2009-08-05	15.302
19890097	Blood	Comparative gene expression analysis of zebrafish and mammals identifies common regulators in hematopoietic stem cells.	2010-01-14	17.543
19620972	Nature methods	Digital RNA allelotyping reveals tissue-specific and allele-specific gene expression in human.	2009-08-01	30.822
19570220	Molecular cancer	The novel RASSF6 and RASSF10 candidate tumour suppressor genes are frequently epigenetically inactivated in childhood leukaemias.	2009-07-01	15.302
19503080	Nature methods	Doxycycline-dependent photoactivated gene expression in eukaryotic systems.	2009-07-01	30.822
19855078	Blood	Specific promoter methylation identifies different subgroups of MLL-rearranged infant acute lymphoblastic leukemia, influences clinical outcome, and provides therapeutic options.	2009-12-24	17.543
19407207	Science (New York, N.Y.)	A yeast hybrid provides insight into the evolution of gene expression regulation.	2009-05-01	41.845
19156399	Intensive care medicine	Endotoxin-induced gene expression differences in the brain and effects of iNOS inhibition and norepinephrine.	2009-04-01	17.679
19295514	Nature	Histone modifications at human enhancers reflect global cell-type-specific gene expression.	2009-05-07	42.778
19436054	Blood	HIV-1-infected dendritic cells show 2 phases of gene expression changes, with lysosomal enzyme activity decreased during the second phase.	2009-07-02	17.543
19471018	Blood	Follicular lymphomas with and without translocation t(14;18) differ in gene expression profiles and genetic alterations.	2009-07-23	17.543
19664979	Cell host & microbe	Gene expression signatures diagnose influenza and other symptomatic respiratory viral infections in humans.	2009-09-17	15.923
20032975	Nature	The transcriptional network for mesenchymal transformation of brain tumours.	2010-01-21	42.778
19349622	Blood	Changes in gene expression of granulocytes during in vivo granulocyte colony-stimulating factor/dexamethasone mobilization for transfusion purposes.	2009-06-04	17.543
19194461	Nature	Role of Jhdm2a in regulating metabolic gene expression and obesity resistance.	2009-04-09	42.778
19654405	Blood	The derivation of diagnostic markers of chronic myeloid leukemia progression from microarray data.	2009-10-08	17.543
19879847	Cell	Analysis of cell fate from single-cell gene expression profiles in C. elegans.	2009-10-30	38.637
19171877	Blood	Expression of the leukemia oncogene Lmo2 is controlled by an array of tissue-specific elements dispersed over 100 kb and bound by Tal1/Lmo2, Ets, and Gata factors.	2009-06-04	17.543
19252489	Nature genetics	Intrinsic variability of gene expression encoded in nucleosome positioning sequences.	2009-04-01	27.603
19805619	Blood	Expression profiling of a hemopoietic cell survival transcriptome implicates osteopontin as a functional prognostic factor in AML.	2009-11-26	17.543
19351956	Blood	HDAC5 is a repressor of angiogenesis and determines the angiogenic gene expression pattern of endothelial cells.	2009-05-28	17.543
19854132	Molecular cell	Epigenetic silencing of the RASSF1A tumor suppressor gene through HOXB3-mediated induction of DNMT3B expression.	2009-10-23	15.584
19847266	Nature	Unexpected consequences of a sudden and massive transposon amplification on rice gene expression.	2009-10-22	42.778
19582886	Gastroenterology	Laminin gamma2 mediates Wnt5a-induced invasion of gastric cancer cells.	2009-07-01	17.373
19284555	Molecular cancer	delta-Catenin promotes prostate cancer cell growth and progression by altering cell cycle and survival gene profiles.	2009-03-10	15.302
19196664	Blood	Alternative pre-mRNA splicing switches modulate gene expression in late erythropoiesis.	2009-04-02	17.543
19745066	Blood	Chronic lymphocytic leukemia: interplay between noncoding RNAs and protein-coding genes.	2009-11-26	17.543
19966839	Nature neuroscience	Dissecting differential gene expression within the circadian neuronal circuit of Drosophila.	2010-01-01	20.071
19847259	Nature	Pten in stromal fibroblasts suppresses mammary epithelial tumours.	2009-10-22	42.778
20007543	Blood	Interconnecting molecular pathways in the pathogenesis and drug sensitivity of T-cell acute lymphoblastic leukemia.	2010-03-04	17.543
19686584	Molecular cancer	JNK1 activation predicts the prognostic outcome of the human hepatocellular carcinoma.	2009-08-17	15.302
19164599	Blood	Gene expression profile of the third pharyngeal pouch reveals role of mesenchymal MafB in embryonic thymus development.	2009-03-26	17.543
19965649	Blood	Comparison of gene expression profiles between human and mouse monocyte subsets.	2010-01-21	17.543
19208363	Gastroenterology	TGF-beta receptor inactivation and mutant Kras induce intestinal neoplasms in mice via a beta-catenin-independent pathway.	2009-05-01	17.373
19671196	Molecular cancer	Absence of germline mono-allelic promoter hypermethylation of the CDH1 gene in gastric cancer patients.	2009-08-12	15.302
19359542	Science (New York, N.Y.)	Cell movements at Hensen's node establish left/right asymmetric gene expression in the chick.	2009-05-15	41.845
19710498	Blood	Peripheral blood T cells in acute myeloid leukemia (AML) patients at diagnosis have abnormal phenotype and genotype and form defective immune synapses with AML blasts.	2009-10-29	17.543
20015565	Journal of hepatology	The expression level of non-alcoholic fatty liver disease-related gene PNPLA3 in hepatocytes is highly influenced by hepatic lipid status.	2010-02-01	20.582
19903898	Blood	Quantitative DNA methylation predicts survival in adult acute myeloid leukemia.	2010-01-21	17.543
19473996	Annals of the rheumatic diseases	Kinetic analysis of synovial signalling and gene expression in animal models of arthritis.	2010-05-01	16.102
19234145	Blood	Enhanced expression of p210BCR/ABL and aberrant expression of Zfp423/ZNF423 induce blast crisis of chronic myelogenous leukemia.	2009-05-07	17.543
19966804	Nature genetics	Geographical genomics of human leukocyte gene expression variation in southern Morocco.	2010-01-01	27.603
19656490	Cell metabolism	Discovery of genes essential for heme biosynthesis through large-scale gene expression analysis.	2009-08-01	21.567
19595711	Molecular cell	SR proteins in vertical integration of gene expression from transcription to RNA processing to translation.	2009-07-10	15.584
19589926	Blood	Identification and molecular characterization of recurrent genomic deletions on 7p12 in the IKZF1 gene in a large cohort of BCR-ABL1-positive acute lymphoblastic leukemia patients: on behalf of Gruppo Italiano Malattie Ematologiche dell'Adulto Acute Leukemia Working Party (GIMEMA AL WP).	2009-09-03	17.543
19339695	Blood	Early chromatin unfolding by RUNX1: a molecular explanation for differential requirements during specification versus maintenance of the hematopoietic gene expression program.	2009-07-09	17.543
19221108	Gut	Expression and localisation of insulin receptor substrate 2 in normal intestine and colorectal tumours. Regulation by intestine-specific transcription factor CDX2.	2009-09-01	19.819
19416713	Cell metabolism	Ablation of ARNT/HIF1beta in liver alters gluconeogenesis, lipogenic gene expression, and serum ketones.	2009-05-01	21.567
19508709	Molecular cancer	Identification of novel Notch target genes in T cell leukaemia.	2009-06-09	15.302
19117505	Molecular cancer	Gene methylation profiles of normal mucosa, and benign and malignant colorectal tumors identify early onset markers.	2008-12-31	15.302
19279572	Nature	Tumours with PI3K activation are resistant to dietary restriction.	2009-04-09	42.778
19536265	Nature	CCR7 signalling as an essential regulator of CNS infiltration in T-cell leukaemia.	2009-06-18	42.778
19525960	Nature methods	Quantitative analysis of gene expression in a single cell by qPCR.	2009-07-01	30.822
19252487	Nature genetics	Gene expression divergence in yeast is coupled to evolution of DNA-encoded nucleosome organization.	2009-04-01	27.603
19168792	Blood	Genome-wide epigenetic analysis delineates a biologically distinct immature acute leukemia with myeloid/T-lymphoid features.	2009-03-19	17.543
20031959	European heart journal	The gene expression profile of patients with new-onset heart failure reveals important gender-specific differences.	2010-05-01	22.673
19270704	Nature genetics	The impact of copy number variation on local gene expression in mouse hematopoietic stem and progenitor cells.	2009-04-01	27.603
20038949	Nature methods	A red-shifted Renilla luciferase for transient reporter-gene expression.	2010-01-01	30.822
19401563	Blood	SCF induces gamma-globin gene expression by regulating downstream transcription factor COUP-TFII.	2009-07-02	17.543
19122120	Blood	Differential gene expression in central nervous system lymphoma.	2009-01-01	17.543
19135889	Cell	SIRT6 links histone H3 lysine 9 deacetylation to NF-kappaB-dependent gene expression and organismal life span.	2009-01-09	38.637
19747919	Gastroenterology	Retinoic acid receptor antagonists inhibit miR-10a expression and block metastatic behavior of pancreatic cancer.	2009-12-01	17.373
19633654	Nature biotechnology	Stabilized gene duplication enables long-term selection-free heterologous pathway expression.	2009-08-01	36.558
19602709	Blood	Plerixafor (AMD3100) and granulocyte colony-stimulating factor (G-CSF) mobilize different CD34+ cell populations based on global gene and microRNA expression signatures.	2009-09-17	17.543
19428253	Trends in cell biology	Regeneration, repair and remembering identity: the three Rs of Hox gene expression.	2009-06-01	16.041
19724259	Nature cell biology	Steroid hormone pulsing drives cyclic gene expression.	2009-09-01	20.042
19122635	Nature	Cell-cycle restriction limits DNA damage and maintains self-renewal of leukaemia stem cells.	2009-01-01	42.778
19421193	Nature	Genes that mediate breast cancer metastasis to the brain.	2009-06-18	42.778
19571840	Nature	Journal club. A biologist looks at the effect of a dynamic nuclear environment on gene expression.	2009-07-02	42.778
19818782	Gastroenterology	Galectin-3 increases gastric cancer cell motility by up-regulating fascin-1 expression.	2010-03-01	17.373
19625707	Blood	Determining the rise in BCR-ABL RNA that optimally predicts a kinase domain mutation in patients with chronic myeloid leukemia on imatinib.	2009-09-24	17.543
19208360	Gastroenterology	Hepatic expression of CXC chemokines predicts portal hypertension and survival in patients with alcoholic hepatitis.	2009-05-01	17.373
19850045	Gastroenterology	The histone demethylase RBP2 Is overexpressed in gastric cancer and its inhibition triggers senescence of cancer cells.	2010-03-01	17.373
19357394	Blood	The 2008 revision of the World Health Organization (WHO) classification of myeloid neoplasms and acute leukemia: rationale and important changes.	2009-07-30	17.543
19951906	Gut	Restoration of APC gene function in colorectal cancer cells by aminoglycoside- and macrolide-induced read-through of premature termination codons.	2010-04-01	19.819
19745069	Blood	Aberrant splicing of the E-cadherin transcript is a novel mechanism of gene silencing in chronic lymphocytic leukemia cells.	2009-11-05	17.543
19712806	Journal of the American College of Cardiology	Neuropeptide Y(1) Receptor NPY1R discovery of naturally occurring human genetic variants governing gene expression in cella as well as pleiotropic effects on autonomic activity and blood pressure in vivo.	2009-09-01	20.589
19329776	Blood	TSC-22 contributes to hematopoietic precursor cell proliferation and repopulation and is epigenetically silenced in large granular lymphocyte leukemia.	2009-05-28	17.543
19965625	Blood	DNA methylation for subtype classification and prediction of treatment outcome in patients with childhood acute lymphoblastic leukemia.	2010-02-11	17.543
19788758	Molecular cancer	Chemoresistance acquisition induces a global shift of expression of aniogenesis-associated genes and increased pro-angogenic activity in neuroblastoma cells.	2009-09-29	15.302
19362090	Gastroenterology	E-cadherin regulates metastasis of pancreatic cancer in vivo and is suppressed by a SNAIL/HDAC1/HDAC2 repressor complex.	2009-07-01	17.373
19671192	Molecular cancer	Vesnarinone downregulates CXCR4 expression via upregulation of Kruppel-like factor 2 in oral cancer cells.	2009-08-12	15.302
19732454	Molecular cancer	Meta-analysis of glioblastoma multiforme versus anaplastic astrocytoma identifies robust gene markers.	2009-09-04	15.302
20015382	Molecular cancer	The protein tyrosine phosphatase receptor type R gene is an early and frequent target of silencing in human colorectal tumorigenesis.	2009-12-16	15.302
19965692	Blood	SETBP1 overexpression is a novel leukemogenic mechanism that predicts adverse outcome in elderly patients with acute myeloid leukemia.	2010-01-21	17.543
19174838	Nature genetics	Repeatability of published microarray gene expression analyses.	2009-02-01	27.603
19535798	Blood	Thiopurine methyltransferase genetics is not a major risk factor for secondary malignant neoplasms after treatment of childhood acute lymphoblastic leukemia on Berlin-Frankfurt-Munster protocols.	2009-08-13	17.543
19881495	Nature biotechnology	An integrative approach to reveal driver gene fusions from paired-end sequencing data in cancer.	2009-11-01	36.558
19432991	Molecular cancer	Identification of the B-Raf/Mek/Erk MAP kinase pathway as a target for all-trans retinoic acid during skin cancer promotion.	2009-05-11	15.302
19815495	Annals of the rheumatic diseases	Novel expression signatures identified by transcriptional analysis of separated leucocyte subsets in systemic lupus erythematosus and vasculitis.	2010-06-01	16.102
19387007	Blood	Spontaneous regression of chronic lymphocytic leukemia: clinical and biologic features of 9 cases.	2009-07-16	17.543
19255570	Nature cell biology	Prions remodel gene expression in yeast.	2009-03-01	20.042
19350017	Nature cell biology	SCAI acts as a suppressor of cancer cell invasion through the transcriptional control of beta1-integrin.	2009-05-01	20.042
19931261	Gastroenterology	An Msh2 conditional knockout mouse for studying intestinal cancer and testing anticancer agents.	2010-03-01	17.373
19850741	Blood	MicroRNA 29b functions in acute myeloid leukemia.	2009-12-17	17.543
19564845	Nature methods	Limitations and possibilities of small RNA digital gene expression profiling.	2009-07-01	30.822
19524539	Molecular cell	LysRS serves as a key signaling molecule in the immune response by regulating gene expression.	2009-06-12	15.584
19394332	Gastroenterology	ITF-2 is disrupted via allelic loss of chromosome 18q21, and ITF-2B expression is lost at the adenoma-carcinoma transition.	2009-08-01	17.373
19136681	European heart journal	A novel functional haplotype in the human GNAS gene alters Galphas expression, responsiveness to beta-adrenoceptor stimulation, and peri-operative cardiac performance.	2009-06-01	22.673
19346495	Blood	The transcriptional program controlled by the stem cell leukemia gene Scl/Tal1 during early embryonic hematopoietic development.	2009-05-28	17.543
19723306	Molecular cancer	MicroRNA expression profiling in Imatinib-resistant Chronic Myeloid Leukemia patients without clinically significant ABL1-mutations.	2009-09-01	15.302
19834118	Gut	MicroRNAs: tools for cancer diagnostics.	2009-11-01	19.819
19147788	Blood	Expression of CD133 on leukemia-initiating cells in childhood ALL.	2009-04-02	17.543
19749093	Blood	miR-128b is a potent glucocorticoid sensitizer in MLL-AF4 acute lymphocytic leukemia cells and exerts cooperative effects with miR-221.	2009-11-05	17.543
19956184	Cell research	DNA interaction networks: an information highway for regulated gene expression in the 3-dimentional space of the nucleus.	2009-12-01	20.507
19642975	Molecular cancer	14-3-3sigma gene silencing during melanoma progression and its role in cell cycle control and cellular senescence.	2009-07-30	15.302
19182785	Nature biotechnology	Dynamic modularity in protein interaction networks predicts breast cancer outcome.	2009-02-01	36.558
19808697	Blood	AML1/RUNX1 mutations in 470 adult patients with de novo acute myeloid leukemia: prognostic implication and interaction with other gene alterations.	2009-12-17	17.543
19202128	Blood	Patterns of microRNA expression characterize stages of human B-cell differentiation.	2009-05-07	17.543
19414858	Blood	Stable gene transfer and expression in cord blood-derived CD34+ hematopoietic stem and progenitor cells by a hyperactive Sleeping Beauty transposon system.	2009-08-13	17.543
19808698	Blood	FLT3-ITD up-regulates MCL-1 to promote survival of stem cells in acute myeloid leukemia via FLT3-ITD-specific STAT5 activation.	2009-12-03	17.543
19747717	Cell	The exosome regulates circadian gene expression in a posttranscriptional negative feedback loop.	2009-09-18	38.637
19855080	Blood	Molecular and functional analysis of the stem cell compartment of chronic myelogenous leukemia reveals the presence of a CD34- cell population with intrinsic resistance to imatinib.	2009-12-10	17.543
19308091	Cell research	BMP-6 inhibits microRNA-21 expression in breast cancer through repressing deltaEF1 and AP-1.	2009-04-01	20.507
19917135	Molecular cancer	Elevated expression of p53 gain-of-function mutation R175H in endometrial cancer cells can increase the invasive phenotypes by activation of the EGFR/PI3K/AKT pathway.	2009-11-16	15.302
19329780	Blood	Toward a stem cell gene therapy for breast cancer.	2009-05-28	17.543
[truncated: 1,669 more rows]

## Sheet: Sheet 2 Filtered articles
PMID	Journal Title	Article Title	Publication Date	Impact_factor	Type of Cancer	Link to the article
31179925	Molecular cancer	Pan-cancer analysis identifies telomerase-associated signatures and cancer subtypes.	2019-06-10	15.302	pancreatic	https://www.ncbi.nlm.nih.gov/pmc/articles/PMC6556968/
31253147	Molecular cancer	Discovery of a novel long noncoding RNA overlapping the LCK gene that regulates prostate cancer cell growth.	2019-06-28	15.302	prostate	https://www.ncbi.nlm.nih.gov/pmc/articles/PMC6598369/
30717807	Molecular cancer	Transcriptomic expression profiling identifies ITGBL1, an epithelial to mesenchymal transition (EMT)-associated gene, is a promising recurrence prediction biomarker in colorectal cancer.	2019-02-04	15.302	colorectal	https://www.ncbi.nlm.nih.gov/pmc/articles/PMC6360655/
31623606	Molecular cancer	CircPLEKHM3 acts as a tumor suppressor through regulation of the miR-9/BRCA1/DNAJB6/KLF4/AKT1 axis in ovarian cancer.	2019-10-17	15.302	ovarian	https://www.ncbi.nlm.nih.gov/pmc/articles/PMC6796346/
30621694	Molecular cancer	Activation of LncRNA TINCR by H3K27 acetylation promotes Trastuzumab resistance and epithelial-mesenchymal transition by targeting MicroRNA-125b in breast Cancer.	2019-01-08	15.302	breast	https://www.ncbi.nlm.nih.gov/pmc/articles/PMC6323810/
31101108	Molecular cancer	Circular RNA ACVR2A suppresses bladder cancer cells proliferation and metastasis through miR-626/EYA4 axis.	2019-05-17	15.302	bladder	https://www.ncbi.nlm.nih.gov/pmc/articles/PMC6524247/
31118036	Molecular cancer	Circular RNA F-circSR derived from SLC34A2-ROS1 fusion gene promotes cell migration in non-small cell lung cancer.	2019-05-22	15.302	lung	https://www.ncbi.nlm.nih.gov/pmc/articles/PMC6530145/
28587642	Molecular cancer	Differential expression analysis at the individual level reveals a lncRNA prognostic signature for lung adenocarcinoma.	2017-06-06	15.302	lung	https://www.ncbi.nlm.nih.gov/pmc/articles/PMC5461634/
28619028	Molecular cancer	In vitro downregulated hypoxia transcriptome is associated with poor prognosis in breast cancer.	2017-06-15	15.302	breast	https://www.ncbi.nlm.nih.gov/pmc/articles/PMC5472949/
28202042	Molecular cancer	HOXC8 regulates self-renewal, differentiation and transformation of breast cancer stem cells.	2017-02-16	15.302	breast	https://www.ncbi.nlm.nih.gov/pmc/articles/PMC5312582/
28747184	Molecular cancer	MEG2 is regulated by miR-181a-5p and functions as a tumour suppressor gene to suppress the proliferation and migration of gastric cancer cells.	2017-07-26	15.302	gastric	https://www.ncbi.nlm.nih.gov/pmc/articles/PMC5530520/
28830450	Molecular cancer	MicroRNA-218 functions as a tumor suppressor in lung cancer by targeting IL-6/STAT3 and negatively correlates with poor prognosis.	2017-08-22	15.302	lung	https://www.ncbi.nlm.nih.gov/pmc/articles/PMC5567631/
30348169	Molecular cancer	Targeting histone methyltransferase G9a inhibits growth and Wnt signaling pathway by epigenetically regulating HP1alpha and APC2 gene expression in non-small cell lung cancer.	2018-10-22	15.302	lung	https://www.ncbi.nlm.nih.gov/pmc/articles/PMC6198520/
29041931	Molecular cancer	Reprogramming of stromal fibroblasts by SNAI2 contributes to tumor desmoplasia and ovarian cancer progression.	2017-10-17	15.302	ovarian	https://www.ncbi.nlm.nih.gov/pmc/articles/PMC5645935/
28683746	Molecular cancer	Multi-omics of 34 colorectal cancer cell lines - a resource for biomedical studies.	2017-07-06	15.302	colorectal	https://www.ncbi.nlm.nih.gov/pmc/articles/PMC5498998/
29382334	Molecular cancer	Novel evidence for a PIWI-interacting RNA (piRNA) as an oncogenic mediator of disease progression, and a potential prognostic biomarker in colorectal cancer.	2018-01-30	15.302	colorectal	https://www.ncbi.nlm.nih.gov/pmc/articles/PMC5791351/
28327155	Molecular cancer	Vasohibin 2 reduces chemosensitivity to gemcitabine in pancreatic cancer cells via Jun proto-oncogene dependent transactivation of ribonucleotide reductase regulatory subunit M2.	2017-03-21	15.302	pancreatic	https://www.ncbi.nlm.nih.gov/pmc/articles/PMC5360034/
30266084	Molecular cancer	The long noncoding RNA SNHG1 regulates colorectal cancer cell growth through interactions with EZH2 and miR-154-5p.	2018-09-28	15.302	colorectal	https://www.ncbi.nlm.nih.gov/pmc/articles/PMC6162892/
29523145	Molecular cancer	Linc00659, a long noncoding RNA, acts as novel oncogene in regulating cancer cell growth in colorectal cancer.	2018-03-10	15.302	colorectal	https://www.ncbi.nlm.nih.gov/pmc/articles/PMC5845323/
28738804	Molecular cancer	Oncogenic long noncoding RNA landscape in breast cancer.	2017-07-24	15.302	breast	https://www.ncbi.nlm.nih.gov/pmc/articles/PMC5525255/
30333042	Molecular cancer	Pan-cancer analysis of tumor metabolic landscape associated with genomic alterations.	2018-10-17	15.302	pancreatic	https://www.ncbi.nlm.nih.gov/pmc/articles/PMC6192220/
29448935	Molecular cancer	Germline mutations in the spindle assembly checkpoint genes BUB1 and BUB3 are infrequent in familial colorectal cancer and polyposis.	2018-02-15	15.302	colorectal	https://www.ncbi.nlm.nih.gov/pmc/articles/PMC5815240/
30068375	Molecular cancer	Posttranscriptional upregulation of HER3 by HER2 mRNA induces trastuzumab resistance in breast cancer.	2018-08-02	15.302	breast	https://www.ncbi.nlm.nih.gov/pmc/articles/PMC6090962/
30217192	Molecular cancer	AR-PDEF pathway promotes tumour proliferation and upregulates MYC-mediated gene transcription by promoting MAD1 degradation in ER-negative breast cancer.	2018-09-14	15.302	breast	https://www.ncbi.nlm.nih.gov/pmc/articles/PMC6138935/
30236141	Molecular cancer	Circular RNA F-circEA-2a derived from EML4-ALK fusion gene promotes cell migration and invasion in non-small cell lung cancer.	2018-09-20	15.302	lung	https://www.ncbi.nlm.nih.gov/pmc/articles/PMC6146612/
25645394	Molecular cancer	A molecular signature for the prediction of recurrence in colorectal cancer.	2015-02-03	15.302	colorectal	https://www.ncbi.nlm.nih.gov/pmc/articles/PMC4320628/
27647437	Molecular cancer	A long non-coding RNA signature to improve prognosis prediction of gastric cancer.	2016-09-20	15.302	gastric	https://www.ncbi.nlm.nih.gov/pmc/articles/PMC5029104/
26607322	Molecular cancer	A three-miRNA signature as promising non-invasive diagnostic marker for gastric cancer.	2015-11-25	15.302	gastric	https://www.ncbi.nlm.nih.gov/pmc/articles/PMC4659169/
27756408	Molecular cancer	Prediction of chemo-response in serous ovarian cancer.	2016-10-19	15.302	ovarian	https://www.ncbi.nlm.nih.gov/pmc/articles/PMC5070116/
25879517	Molecular cancer	Lipid starvation and hypoxia synergistically activate ICAM1 and multiple genes in an Sp1-dependent manner to promote the growth of ovarian cancer.	2015-04-08	15.302	ovarian	https://www.ncbi.nlm.nih.gov/pmc/articles/PMC4396815/
26768731	Molecular cancer	Deregulated expression of cryptochrome genes in human colorectal cancer.	2016-01-15	15.302	colorectal	https://www.ncbi.nlm.nih.gov/pmc/articles/PMC4714521/
25994132	Molecular cancer	The long noncoding RNA HOTAIR has tissue and cell type-dependent effects on HOX gene expression and phenotype of urothelial cancer cells.	2015-05-21	15.302	urothelial	https://www.ncbi.nlm.nih.gov/pmc/articles/PMC4455698/
26377099	Molecular cancer	Genetic variations in genes of metabolic enzymes predict postoperational prognosis of patients with colorectal cancer.	2015-09-17	15.302	colorectal	https://www.ncbi.nlm.nih.gov/pmc/articles/PMC4574264/
26541675	Molecular cancer	Poly(A)-specific ribonuclease and Nocturnin in squamous cell lung cancer: prognostic value and impact on gene expression.	2015-11-05	15.302	lung	https://www.ncbi.nlm.nih.gov/pmc/articles/PMC4635609/
25888956	Molecular cancer	Deregulated microRNAs in triple-negative breast cancer revealed by deep sequencing.	2015-02-10	15.302	breast	https://www.ncbi.nlm.nih.gov/pmc/articles/PMC4351690/
27938406	Molecular cancer	NOTCH receptors in gastric and other gastrointestinal cancers: oncogenes or tumor suppressors?	2016-12-09	15.302	gastric	https://www.ncbi.nlm.nih.gov/pmc/articles/PMC5148895/
25649192	Molecular cancer	A conserved region within interferon regulatory factor 5 controls breast cancer cell migration through a cytoplasmic and transcription-independent mechanism.	2015-02-04	15.302	breast	https://www.ncbi.nlm.nih.gov/pmc/articles/PMC4326371/
25910082	Molecular cancer	Next-generation sequencing reveals novel differentially regulated mRNAs, lncRNAs, miRNAs, sdRNAs and a piRNA in pancreatic cancer.	2015-04-25	15.302	pancreatic	https://www.ncbi.nlm.nih.gov/pmc/articles/PMC4417536/
25889974	Molecular cancer	Correlations between immune response and vascularization qRT-PCR gene expression clusters in squamous cervical cancer.	2015-03-31	15.302	cervical	https://www.ncbi.nlm.nih.gov/pmc/articles/PMC4392729/
27938379	Molecular cancer	STAT3 signaling drives EZH2 transcriptional activation and mediates poor prognosis in gastric cancer.	2016-12-09	15.302	gastric	https://www.ncbi.nlm.nih.gov/pmc/articles/PMC5148878/
26988096	Molecular cancer	GLI pathogenesis-related 1 functions as a tumor-suppressor in lung cancer.	2016-03-18	15.302	lung	https://www.ncbi.nlm.nih.gov/pmc/articles/PMC4797332/
26142905	Molecular cancer	CRABP1 is associated with a poor prognosis in breast cancer: adding to the complexity of breast cancer cell response to retinoic acid.	2015-07-05	15.302	breast	https://www.ncbi.nlm.nih.gov/pmc/articles/PMC4491424/
27832783	Molecular cancer	miR-375 induces docetaxel resistance in prostate cancer by targeting SEC23A and YAP1.	2016-11-10	15.302	prostate	https://www.ncbi.nlm.nih.gov/pmc/articles/PMC5105253/
27130446	Molecular cancer	Higher levels of TIMP-1 expression are associated with a poor prognosis in triple-negative breast cancer.	2016-04-30	15.302	breast	https://www.ncbi.nlm.nih.gov/pmc/articles/PMC4851824/
27978829	Molecular cancer	miR-138-5p contributes to cell proliferation and invasion by targeting Survivin in bladder cancer cells.	2016-12-15	15.302	bladder	https://www.ncbi.nlm.nih.gov/pmc/articles/PMC5159976/
27001172	Molecular cancer	ITGA6 is directly regulated by hypoxia-inducible factors and enriches for cancer stem cell activity and invasion in metastatic breast cancer models.	2016-03-22	15.302	breast	https://www.ncbi.nlm.nih.gov/pmc/articles/PMC4802728/
26377202	Molecular cancer	Aryl hydrocarbon receptor-microRNA-212/132 axis in human breast cancer suppresses metastasis by targeting SOX4.	2015-09-17	15.302	breast	https://www.ncbi.nlm.nih.gov/pmc/articles/PMC4573482/
24053408	Molecular cancer	Expression profiling of ion channel genes predicts clinical outcome in breast cancer.	2013-09-22	15.302	breast	https://www.ncbi.nlm.nih.gov/pmc/articles/PMC3849355/
25344116	Molecular cancer	OvMark: a user-friendly system for the identification of prognostic biomarkers in publically available ovarian cancer gene expression datasets.	2014-10-24	15.302	ovarian	https://www.ncbi.nlm.nih.gov/pmc/articles/PMC4219121/
23642027	Molecular cancer	Gene expression profiling of chronic myeloid leukemia with variant t(9;22) reveals a different signature from cases with classic translocation.	2013-05-04	15.302	leukemia	https://www.ncbi.nlm.nih.gov/pmc/articles/PMC3658885/
24495796	Molecular cancer	SAP domain-dependent Mkl1 signaling stimulates proliferation and cell migration by induction of a distinct gene set indicative of poor prognosis in breast cancer patients.	2014-02-05	15.302	breast	https://www.ncbi.nlm.nih.gov/pmc/articles/PMC3933235/
24885513	Molecular cancer	A novel approach to identify driver genes involved in androgen-independent prostate cancer.	2014-05-23	15.302	prostate	https://www.ncbi.nlm.nih.gov/pmc/articles/PMC4098713/
24684754	Molecular cancer	Prostate tumor OVerexpressed-1 (PTOV1) down-regulates HES1 and HEY1 notch targets genes and promotes prostate cancer progression.	2014-03-31	15.302	prostate	https://www.ncbi.nlm.nih.gov/pmc/articles/PMC4021398/
23758962	Molecular cancer	Global profiling of prolactin-modulated transcripts in breast cancer in vivo.	2013-06-12	15.302	breast	https://www.ncbi.nlm.nih.gov/pmc/articles/PMC3691730/
24289313	Molecular cancer	TGM3, a candidate tumor suppressor gene, contributes to human head and neck cancer.	2013-12-01	15.302	head and neck	https://www.ncbi.nlm.nih.gov/pmc/articles/PMC4176127/
25311867	Molecular cancer	miR-193a-3p regulates the multi-drug resistance of bladder cancer by targeting the LOXL4 gene and the oxidative stress pathway.	2014-10-14	15.302	bladder	https://www.ncbi.nlm.nih.gov/pmc/articles/PMC4200202/
25216549	Molecular cancer	TopBP1 and Claspin contribute to the radioresistance of lung cancer brain metastases.	2014-09-12	15.302	lung	https://www.ncbi.nlm.nih.gov/pmc/articles/PMC4168047/
25028095	Molecular cancer	Nicotine-mediated invasion and migration of non-small cell lung carcinoma cells by modulating STMN3 and GSPT1 genes in an ID1-dependent manner.	2014-07-16	15.302	lung	https://www.ncbi.nlm.nih.gov/pmc/articles/PMC4121302/
23758992	Molecular cancer	BCL11A overexpression predicts survival and relapse in non-small cell lung cancer and is modulated by microRNA-30a and gene amplification.	2013-06-12	15.302	lung	https://www.ncbi.nlm.nih.gov/pmc/articles/PMC3695801/
23298185	Molecular cancer	The Wilms' tumor gene (WT1) regulates E-cadherin expression and migration of prostate cancer cells.	2013-01-08	15.302	prostate	https://www.ncbi.nlm.nih.gov/pmc/articles/PMC3568020/
24655477	Molecular cancer	Ambivalent role of pFAK-Y397 in serous ovarian cancer--a study of the OVCAD consortium.	2014-03-21	15.302	ovarian	https://www.ncbi.nlm.nih.gov/pmc/articles/PMC3998046/
24010737	Molecular cancer	MTA2 promotes gastric cancer cells invasion and is transcriptionally regulated by Sp1.	2013-09-08	15.302	gastric	https://www.ncbi.nlm.nih.gov/pmc/articles/PMC3851872/
24597571	Molecular cancer	Aberrant gene expression in mucosa adjacent to tumor reveals a molecular crosstalk in colon cancer.	2014-03-05	15.302	colon	https://www.ncbi.nlm.nih.gov/pmc/articles/PMC4023701/
24885626	Molecular cancer	miR-300 inhibits epithelial to mesenchymal transition and metastasis by targeting Twist in human epithelial cancer.	2014-05-24	15.302	epithelial	https://www.ncbi.nlm.nih.gov/pmc/articles/PMC4040483/
23621864	Molecular cancer	Phospholipid Scramblase 1, an interferon-regulated gene located at 3q23, is regulated by SnoN/SkiL in ovarian cancer cells.	2013-04-26	15.302	ovarian	https://www.ncbi.nlm.nih.gov/pmc/articles/PMC3644492/
24642271	Molecular cancer	Prostate cancer ETS rearrangements switch a cell migration gene expression program from RAS/ERK to PI3K/AKT regulation.	2014-03-19	15.302	prostate	https://www.ncbi.nlm.nih.gov/pmc/articles/PMC3999933/
25115793	Molecular cancer	The H3K9 methyltransferase G9a is a marker of aggressive ovarian cancer that promotes peritoneal metastasis.	2014-08-12	15.302	metastatic ovarian	https://www.ncbi.nlm.nih.gov/pmc/articles/PMC4260797/
24079363	Molecular cancer	The MRN protein complex genes: MRE11 and RAD50 and susceptibility to head and neck cancers.	2013-09-30	15.302	neck	https://www.ncbi.nlm.nih.gov/pmc/articles/PMC3856607/
23988223	Molecular cancer	Glyceraldehyde-3-phosphate dehydrogenase gene over expression correlates with poor prognosis in non small cell lung cancer patients.	2013-08-29	15.302	lung	https://www.ncbi.nlm.nih.gov/pmc/articles/PMC3766010/
24884630	Molecular cancer	A mechanically-induced colon cancer cell population shows increased metastatic potential.	2014-05-29	15.302	metastatic colon	https://www.ncbi.nlm.nih.gov/pmc/articles/PMC4072622/
24885920	Molecular cancer	microRNA-139-5p exerts tumor suppressor function by targeting NOTCH1 in colorectal cancer.	2014-05-26	15.302	colorectal	https://www.ncbi.nlm.nih.gov/pmc/articles/PMC4065091/
24694019	Molecular cancer	Divergent effects of muscarinic receptor subtype gene ablation on murine colon tumorigenesis reveals association of M3R and zinc finger protein 277 expression in colon neoplasia.	2014-04-03	15.302	colon	https://www.ncbi.nlm.nih.gov/pmc/articles/PMC4021221/
24953832	Molecular cancer	Long non-coding RNA HOTAIR, a c-Myc activated driver of malignancy, negatively regulates miRNA-130a in gallbladder cancer.	2014-06-23	15.302	gallbladder	https://www.ncbi.nlm.nih.gov/pmc/articles/PMC4085645/
25373388	Molecular cancer	MCRS1 overexpression, which is specifically inhibited by miR-129*, promotes the epithelial-mesenchymal transition and metastasis in non-small cell lung cancer.	2014-11-06	15.302	lung	https://www.ncbi.nlm.nih.gov/pmc/articles/PMC4233086/
24468059	Molecular cancer	CD133 facilitates epithelial-mesenchymal transition through interaction with the ERK pathway in pancreatic cancer metastasis.	2014-01-27	15.302	pancreatic	https://www.ncbi.nlm.nih.gov/pmc/articles/PMC3931313/
24755295	Molecular cancer	MicroRNA-181a promotes tumor growth and liver metastasis in colorectal cancer by targeting the tumor suppressor WIF-1.	2014-04-23	15.302	colorectal	https://www.ncbi.nlm.nih.gov/pmc/articles/PMC4021214/
24502362	Molecular cancer	Regulation of DNA methyltransferase 1 transcription in BRCA1-mutated breast cancer: a novel crosstalk between E2F1 motif hypermethylation and loss of histone H3 lysine 9 acetylation.	2014-02-06	15.302	breast	https://www.ncbi.nlm.nih.gov/pmc/articles/PMC3936805/
24359579	Molecular cancer	CD98hc (SLC3A2) drives integrin-dependent renal cancer cell behavior.	2013-12-21	15.302	renal	https://www.ncbi.nlm.nih.gov/pmc/articles/PMC3879186/
23767917	Molecular cancer	Regulation of protumorigenic pathways by insulin like growth factor binding protein2 and its association along with beta-catenin in breast cancer lymph node metastasis.	2013-06-16	15.302	metastatic breast	https://www.ncbi.nlm.nih.gov/pmc/articles/PMC3698021/
25406943	Molecular cancer	MicroRNA-940 suppresses prostate cancer migration and invasion by regulating MIEN1.	2014-11-19	15.302	prostate	https://www.ncbi.nlm.nih.gov/pmc/articles/PMC4246551/
24886245	Molecular cancer	Acylglycerol kinase promotes cell proliferation and tumorigenicity in breast cancer via suppression of the FOXO1 transcription factor.	2014-05-08	15.302	breast	https://www.ncbi.nlm.nih.gov/pmc/articles/PMC4028287/
24025188	Molecular cancer	miR-204 mediated loss of Myeloid cell leukemia-1 results in pancreatic cancer cell death.	2013-09-11	15.302	pancreatic	https://www.ncbi.nlm.nih.gov/pmc/articles/PMC3848798/
24499297	Molecular cancer	The clinical value of the quantitative detection of four cancer-testis antigen genes in multiple myeloma.	2014-02-05	15.302	blood	https://www.ncbi.nlm.nih.gov/pmc/articles/PMC3922338/
22289355	Molecular cancer	miR-31 and its host gene lncRNA LOC554202 are regulated by promoter hypermethylation in triple-negative breast cancer.	2012-01-30	15.302	breast	https://www.ncbi.nlm.nih.gov/pmc/articles/PMC3298503/
22040050	Molecular cancer	HCCS1-armed, quadruple-regulated oncolytic adenovirus specific for liver cancer as a cancer targeting gene-viro-therapy strategy.	2011-11-01	15.302	liver	https://www.ncbi.nlm.nih.gov/pmc/articles/PMC3222618/
22216762	Molecular cancer	Systems-wide RNAi analysis of CASP8AP2/FLASH shows transcriptional deregulation of the replication-dependent histone genes and extensive effects on the transcriptome of colorectal cancer cells.	2012-01-04	15.302	colorectal	https://www.ncbi.nlm.nih.gov/pmc/articles/PMC3281783/
21791076	Molecular cancer	Inactivation of the von Hippel-Lindau tumour suppressor gene induces Neuromedin U expression in renal cancer cells.	2011-07-26	15.302	renal	https://www.ncbi.nlm.nih.gov/pmc/articles/PMC3155908/
22709873	Molecular cancer	Gene expression changes as markers of early lapatinib response in a panel of breast cancer cell lines.	2012-06-18	15.302	breast	https://www.ncbi.nlm.nih.gov/pmc/articles/PMC3439312/
22640878	Molecular cancer	ss3 integrin modulates transforming growth factor beta induced (TGFBI) function and paclitaxel response in ovarian cancer cells.	2012-05-28	15.302	ovarian	https://www.ncbi.nlm.nih.gov/pmc/articles/PMC3442987/
22888789	Molecular cancer	Interferon regulatory factor 4 binding protein is a novel p53 target gene and suppresses cisplatin-induced apoptosis of breast cancer cells.	2012-08-13	15.302	breast	https://www.ncbi.nlm.nih.gov/pmc/articles/PMC3447665/
22051041	Molecular cancer	An integrative genomic analysis revealed the relevance of microRNA and gene expression for drug-resistance in human breast cancer cells.	2011-11-03	15.302	breast	https://www.ncbi.nlm.nih.gov/pmc/articles/PMC3247093/
22838389	Molecular cancer	SNPs in the coding region of the metastasis-inducing gene MACC1 and clinical outcome in colorectal cancer.	2012-07-29	15.302	colorectal	https://www.ncbi.nlm.nih.gov/pmc/articles/PMC3480947/
21232089	Molecular cancer	Epigenetic reprogramming of breast cancer cells with oocyte extracts.	2011-01-13	15.302	breast	https://www.ncbi.nlm.nih.gov/pmc/articles/PMC3034708/
23171475	Molecular cancer	Gene therapy for colorectal cancer by an oncolytic adenovirus that targets loss of the insulin-like growth factor 2 imprinting system.	2012-11-21	15.302	colorectal	https://www.ncbi.nlm.nih.gov/pmc/articles/PMC3546838/
23151220	Molecular cancer	Characteristics of CD44 alternative splice pattern in the course of human colorectal adenocarcinoma progression.	2012-11-14	15.302	colorectal	https://www.ncbi.nlm.nih.gov/pmc/articles/PMC3542202/
22078386	Molecular cancer	Long noncoding intronic RNAs are differentially expressed in primary and metastatic pancreatic cancer.	2011-11-13	15.302	metastatic pancreatic	https://www.ncbi.nlm.nih.gov/pmc/articles/PMC3225313/
22537242	Molecular cancer	Runx2 mediates epigenetic silencing of the bone morphogenetic protein-3B (BMP-3B/GDF10) in lung cancer cells.	2012-06-18	15.302	lung	https://www.ncbi.nlm.nih.gov/pmc/articles/PMC3377538/
23227827	Molecular cancer	Targeting of MAPK-associated molecules identifies SON as a prime target to attenuate the proliferation and tumorigenicity of pancreatic cancer cells.	2012-12-10	15.302	pancreatic	https://www.ncbi.nlm.nih.gov/pmc/articles/PMC3576306/
22891627	Molecular cancer	https://www.ncbi.nlm.nih.gov/pmc/articles/PMC3012545/	2012-08-14	15.302	liver	https://www.ncbi.nlm.nih.gov/pmc/articles/PMC3583209/
21314937	Molecular cancer	Identification of early molecular markers for breast cancer.	2011-02-11	15.302	breast	https://www.ncbi.nlm.nih.gov/pmc/articles/PMC3045364/
22974233	Molecular cancer	Coronin 3 promotes gastric cancer metastasis via the up-regulation of MMP-9 and cathepsin K.	2012-09-14	15.302	metastatic gastric	https://www.ncbi.nlm.nih.gov/pmc/articles/PMC3522055/
21733184	Molecular cancer	Irinotecan induces steroid and xenobiotic receptor (SXR) signaling to detoxification pathway in colon cancer cells.	2011-07-06	15.302	colon	https://www.ncbi.nlm.nih.gov/pmc/articles/PMC3144021/
21880153	Molecular cancer	Plumbagin inhibits invasion and migration of breast and gastric cancer cells by downregulating the expression of chemokine receptor CXCR4.	2011-09-01	15.302	breast, gastric	https://www.ncbi.nlm.nih.gov/pmc/articles/PMC3175200/
22909061	Molecular cancer	Regulation of colony stimulating factor-1 expression and ovarian cancer cell behavior in vitro by miR-128 and miR-152.	2012-08-21	15.302	ovarian	https://www.ncbi.nlm.nih.gov/pmc/articles/PMC3706266/
21489257	Molecular cancer	Nrf2 is overexpressed in pancreatic cancer: implications for cell proliferation and therapy.	2011-04-13	15.302	pancreatic	https://www.ncbi.nlm.nih.gov/pmc/articles/PMC3098205/
21310067	Molecular cancer	Inhibition of angiogenesis and suppression of colorectal cancer metastatic to the liver using the Sleeping Beauty Transposon System.	2011-02-10	15.302	colorectal	https://www.ncbi.nlm.nih.gov/pmc/articles/PMC3045363/
21320304	Molecular cancer	Response to mTOR inhibition: activity of eIF4E predicts sensitivity in cell lines and acquired changes in eIF4E regulation in breast cancer.	2011-02-14	15.302	breast	https://www.ncbi.nlm.nih.gov/pmc/articles/PMC3055230/
21619671	Molecular cancer	Minichromosome Maintenance Protein 7 is a potential therapeutic target in human cancer and a novel prognostic marker of non-small cell lung cancer.	2011-05-28	15.302	lung	https://www.ncbi.nlm.nih.gov/pmc/articles/PMC3125391/
22559324	Molecular cancer	Osteoblast-secreted collagen upregulates paracrine Sonic hedgehog signaling by prostate cancer cells and enhances osteoblast differentiation.	2012-07-13	15.302	prostate	https://www.ncbi.nlm.nih.gov/pmc/articles/PMC4121855/
22966907	Molecular cancer	Integrin alphavbeta3 and CD44 pathways in metastatic prostate cancer cells support osteoclastogenesis via a Runx2/Smad 5/receptor activator of NF-kappaB ligand signaling axis.	2012-09-11	15.302	metastatic prostate	https://www.ncbi.nlm.nih.gov/pmc/articles/PMC3499378/
21205300	Molecular cancer	MicroRNA-148b is frequently down-regulated in gastric cancer and acts as a tumor suppressor by inhibiting cell proliferation.	2011-01-04	15.302	gastric	https://www.ncbi.nlm.nih.gov/pmc/articles/PMC3024301/
21939504	Molecular cancer	Microvesicles secreted by macrophages shuttle invasion-potentiating microRNAs into breast cancer cells.	2011-09-22	15.302	breast	https://www.ncbi.nlm.nih.gov/pmc/articles/PMC3190352/
20630067	Molecular cancer	New-generation taxoid SB-T-1214 inhibits stem cell-related gene expression in 3D cancer spheroids induced by purified colon tumor-initiating cells.	2010-07-14	15.302	colon	https://www.ncbi.nlm.nih.gov/pmc/articles/PMC2911448/
20380719	Molecular cancer	Gene expression in nontumoral liver tissue and recurrence-free survival in hepatitis C virus-positive hepatocellular carcinoma.	2010-04-09	15.302	liver	https://www.ncbi.nlm.nih.gov/pmc/articles/PMC2856554/
20626841	Molecular cancer	The dietary isothiocyanate sulforaphane modulates gene expression and alternative gene splicing in a PTEN null preclinical murine model of prostate cancer.	2010-07-13	15.302	prostate	https://www.ncbi.nlm.nih.gov/pmc/articles/PMC3098008/
20482849	Molecular cancer	NOTCH2 in breast cancer: association of SNP rs11249433 with gene expression in ER-positive breast tumors without TP53 mutations.	2010-05-19	15.302	breast	https://www.ncbi.nlm.nih.gov/pmc/articles/PMC2887795/
20565758	Molecular cancer	Integrin expression profiling identifies integrin alpha5 and beta1 as prognostic factors in early stage non-small cell lung cancer.	2010-06-17	15.302	lung	https://www.ncbi.nlm.nih.gov/pmc/articles/PMC2895598/
20459617	Molecular cancer	Distinct high resolution genome profiles of early onset and late onset colorectal cancer integrated with gene expression data identify candidate susceptibility loci.	2010-05-06	15.302	colorectal	https://www.ncbi.nlm.nih.gov/pmc/articles/PMC2885343/
20059769	Molecular cancer	Predictive value of progression-related gene classifier in primary non-muscle invasive bladder cancer.	2010-01-08	15.302	bladder	https://www.ncbi.nlm.nih.gov/pmc/articles/PMC2821358/
21092249	Molecular cancer	Epigenetic control of the basal-like gene expression profile via Interleukin-6 in breast cancer cells.	2010-11-23	15.302	breast	https://www.ncbi.nlm.nih.gov/pmc/articles/PMC3002335/
20573232	Molecular cancer	Tumor suppressor FLCN inhibits tumorigenesis of a FLCN-null renal cancer cell line and regulates expression of key molecules in TGF-beta signaling.	2010-06-23	15.302	renal	https://www.ncbi.nlm.nih.gov/pmc/articles/PMC2907329/
20122174	Molecular cancer	Axin downregulates TCF-4 transcription via beta-catenin, but not p53, and inhibits the proliferation and invasion of lung cancer cells.	2010-02-02	15.302	lung	https://www.ncbi.nlm.nih.gov/pmc/articles/PMC2827467/
20920219	Molecular cancer	Maximum growth and survival of estrogen receptor-alpha positive breast cancer cells requires the Sin3A transcriptional repressor.	2010-09-29	15.302	breast	https://www.ncbi.nlm.nih.gov/pmc/articles/PMC2956731/
20459861	Molecular cancer	Gene-based outcome prediction in multiple cohorts of pediatric T-cell acute lymphoblastic leukemia: a Children's Oncology Group study.	2010-05-12	15.302	leukemia	https://www.ncbi.nlm.nih.gov/pmc/articles/PMC2879253/
20939893	Molecular cancer	Catecholamine up-regulates MMP-7 expression by activating AP-1 and STAT3 in gastric cancer.	2010-10-12	15.302	gastric	https://www.ncbi.nlm.nih.gov/pmc/articles/PMC2964618/
20433747	Molecular cancer	NF-kappaB/STAT3/PI3K signaling crosstalk in iMyc E mu B lymphoma.	2010-04-30	15.302	lymphoma	https://www.ncbi.nlm.nih.gov/pmc/articles/PMC2876994/
20202217	Molecular cancer	Cell cycle-dependent regulation of the bi-directional overlapping promoter of human BRCA2/ZAR2 genes in breast cancer cells.	2010-03-04	15.302	breast	https://www.ncbi.nlm.nih.gov/pmc/articles/PMC2842238/
20420697	Molecular cancer	Hedgehog/Gli supports androgen signaling in androgen deprived and androgen independent prostate cancer cells.	2010-04-26	15.302	prostate	https://www.ncbi.nlm.nih.gov/pmc/articles/PMC2873440/
20100355	Molecular cancer	Constitutively overexpressed 21 kDa protein in Hodgkin lymphoma and aggressive non-Hodgkin lymphomas identified as cytochrome B5b (CYB5B).	2010-01-26	15.302	lymphoma	https://www.ncbi.nlm.nih.gov/pmc/articles/PMC2829491/
20196838	Molecular cancer	Pregnane X Receptor (PXR) expression in colorectal cancer cells restricts irinotecan chemosensitivity through enhanced SN-38 glucuronidation.	2010-03-02	15.302	colorectal	https://www.ncbi.nlm.nih.gov/pmc/articles/PMC2838814/
20433755	Molecular cancer	Prostate apoptosis response protein 4 sensitizes human colon cancer cells to chemotherapeutic 5-FU through mediation of an NF kappaB and microRNA network.	2010-04-30	15.302	prostate	https://www.ncbi.nlm.nih.gov/pmc/articles/PMC2883962/
20550710	Molecular cancer	The ERalpha coactivator, HER4/4ICD, regulates progesterone receptor expression in normal and malignant breast epithelium.	2010-06-15	15.302	breast	https://www.ncbi.nlm.nih.gov/pmc/articles/PMC2894764/
21073737	Molecular cancer	Oncogenic KRAS modulates mitochondrial metabolism in human colon cancer cells by inducing HIF-1alpha and HIF-2alpha target genes.	2010-11-13	15.302	colon	https://www.ncbi.nlm.nih.gov/pmc/articles/PMC2999617/
20459645	Molecular cancer	Osteopontin selectively regulates p70S6K/mTOR phosphorylation leading to NF-kappaB dependent AP-1-mediated ICAM-1 expression in breast cancer cells.	2010-05-07	15.302	breast	https://www.ncbi.nlm.nih.gov/pmc/articles/PMC2881115/
20509972	Molecular cancer	Reptin is required for the transcription of telomerase reverse transcriptase and over-expressed in gastric cancer.	2010-05-30	15.302	gastric	https://www.ncbi.nlm.nih.gov/pmc/articles/PMC2887797/
21034514	Molecular cancer	Podoplanin in cancer cells is experimentally able to attenuate prolymphangiogenic and lymphogenous metastatic potentials of lung squamoid cancer cells.	2010-10-31	15.302	lung	https://www.ncbi.nlm.nih.gov/pmc/articles/PMC2987985/
20482821	Molecular cancer	BEX2 has a functional interplay with c-Jun/JNK and p65/RelA in breast cancer.	2010-05-19	15.302	breast	https://www.ncbi.nlm.nih.gov/pmc/articles/PMC2881879/
20487546	Molecular cancer	Determination of genes and microRNAs involved in the resistance to fludarabine in vivo in chronic lymphocytic leukemia.	2010-05-20	15.302	leukemia	https://www.ncbi.nlm.nih.gov/pmc/articles/PMC2881880/
21059223	Molecular cancer	ZNF217 confers resistance to the pro-apoptotic signals of paclitaxel and aberrant expression of Aurora-A in breast cancer cells.	2010-11-08	15.302	breast	https://www.ncbi.nlm.nih.gov/pmc/articles/PMC2996367/
20356387	Molecular cancer	Autotaxin expression and its connection with the TNF-alpha-NF-kappaB axis in human hepatocellular carcinoma.	2010-03-31	15.302	liver	https://www.ncbi.nlm.nih.gov/pmc/articles/PMC2867819/
20092645	Molecular cancer	miR-21: an oncomir on strike in prostate cancer.	2010-01-21	15.302	prostate	https://www.ncbi.nlm.nih.gov/pmc/articles/PMC2823650/
20509860	Molecular cancer	Genetic inactivation of the Fanconi anemia gene FANCC identified in the hepatocellular carcinoma cell line HuH-7 confers sensitivity towards DNA-interstrand crosslinking agents.	2010-05-28	15.302	liver	https://www.ncbi.nlm.nih.gov/pmc/articles/PMC2890608/
20470445	Molecular cancer	Tasquinimod (ABR-215050), a quinoline-3-carboxamide anti-angiogenic agent, modulates the expression of thrombospondin-1 in human prostate tumors.	2010-05-17	15.302	prostate	https://www.ncbi.nlm.nih.gov/pmc/articles/PMC2885345/
20398285	Molecular cancer	PKCalpha expression is a marker for breast cancer aggressiveness.	2010-04-14	15.302	breast	https://www.ncbi.nlm.nih.gov/pmc/articles/PMC2873434/
20929579	Molecular cancer	Epigenetic regulation of CpG promoter methylation in invasive prostate cancer cells.	2010-10-07	15.302	prostate	https://www.ncbi.nlm.nih.gov/pmc/articles/PMC2958982/
20205715	Molecular cancer	Identification of 5 novel genes methylated in breast and other epithelial cancers.	2010-03-05	15.302	breast	https://www.ncbi.nlm.nih.gov/pmc/articles/PMC2841122/
20219091	Molecular cancer	Wnt-11 promotes neuroendocrine-like differentiation, survival and migration of prostate cancer cells.	2010-03-10	15.302	prostate	https://www.ncbi.nlm.nih.gov/pmc/articles/PMC2846888/
20338046	Molecular cancer	DNA methylation profiling in doxorubicin treated primary locally advanced breast tumours identifies novel genes associated with survival and treatment response.	2010-03-25	15.302	breast	https://www.ncbi.nlm.nih.gov/pmc/articles/PMC2861056/
20579391	Molecular cancer	Dasatinib reverses cancer-associated fibroblasts (CAFs) from primary lung carcinomas to a phenotype comparable to that of normal fibroblasts.	2010-06-27	15.302	lung	https://www.ncbi.nlm.nih.gov/pmc/articles/PMC2907332/
20863401	Molecular cancer	Runx2 transcriptome of prostate cancer cells: insights into invasiveness and bone metastasis.	2010-09-23	15.302	prostate	https://www.ncbi.nlm.nih.gov/pmc/articles/PMC2955618/
20085644	Molecular cancer	Vascular endothelial growth factor regulates myeloid cell leukemia-1 expression through neuropilin-1-dependent activation of c-MET signaling in human prostate cancer cells.	2010-01-19	15.302	prostate	https://www.ncbi.nlm.nih.gov/pmc/articles/PMC2820018/
20175919	Molecular cancer	Expression of the leukemic prognostic marker CD7 is linked to epigenetic modifications in chronic myeloid leukemia.	2010-02-22	15.302	leukemia	https://www.ncbi.nlm.nih.gov/pmc/articles/PMC2843654/
20302655	Molecular cancer	Epidermal growth factor receptor regulates beta-catenin location, stability, and transcriptional activity in oral cancer.	2010-03-19	15.302	oral	https://www.ncbi.nlm.nih.gov/pmc/articles/PMC2850885/
20102612	Molecular cancer	Retinoic acid protects human breast cancer cells against etoposide-induced apoptosis by NF-kappaB-dependent but cIAP2-independent mechanisms.	2010-01-26	15.302	breast	https://www.ncbi.nlm.nih.gov/pmc/articles/PMC2825243/
21172025	Molecular cancer	Downregulation of miR-342 is associated with tamoxifen resistant breast tumors.	2010-12-20	15.302	breast	https://www.ncbi.nlm.nih.gov/pmc/articles/PMC3024251/
19778445	Molecular cancer	The rapamycin-regulated gene expression signature determines prognosis for breast cancer.	2009-09-24	15.302	breast	https://www.ncbi.nlm.nih.gov/pmc/articles/PMC2761377/
19835597	Molecular cancer	Hypomethylation and expression of BEX2, IGSF4 and TIMP3 indicative of MLL translocations in acute myeloid leukemia.	2009-10-16	15.302	leukemia	https://www.ncbi.nlm.nih.gov/pmc/articles/PMC2770485/
20035634	Molecular cancer	Differential expression of apoptotic genes PDIA3 and MAP3K5 distinguishes between low- and high-risk prostate cancer.	2009-12-27	15.302	prostate	https://www.ncbi.nlm.nih.gov/pmc/articles/PMC2807430/
19284555	Molecular cancer	delta-Catenin promotes prostate cancer cell growth and progression by altering cell cycle and survival gene profiles.	2009-03-10	15.302	prostate	https://www.ncbi.nlm.nih.gov/pmc/articles/PMC2660279/
19686584	Molecular cancer	JNK1 activation predicts the prognostic outcome of the human hepatocellular carcinoma.	2009-08-17	15.302	liver	https://www.ncbi.nlm.nih.gov/pmc/articles/PMC2732591/
19671196	Molecular cancer	Absence of germline mono-allelic promoter hypermethylation of the CDH1 gene in gastric cancer patients.	2009-08-12	15.302	gastric	https://www.ncbi.nlm.nih.gov/pmc/articles/PMC2731731/
19508709	Molecular cancer	Identification of novel Notch target genes in T cell leukaemia.	2009-06-09	15.302	leukemia	https://www.ncbi.nlm.nih.gov/pmc/articles/PMC2698846/
20015382	Molecular cancer	The protein tyrosine phosphatase receptor type R gene is an early and frequent target of silencing in human colorectal tumorigenesis.	2009-12-16	15.302	colorectal	https://www.ncbi.nlm.nih.gov/pmc/articles/PMC2801661/
19723306	Molecular cancer	MicroRNA expression profiling in Imatinib-resistant Chronic Myeloid Leukemia patients without clinically significant ABL1-mutations.	2009-09-01	15.302	leukemia	https://www.ncbi.nlm.nih.gov/pmc/articles/PMC2743636/
19254376	Molecular cancer	Paracrine sonic hedgehog signalling by prostate cancer cells induces osteoblast differentiation.	2009-03-02	15.302	prostate	https://www.ncbi.nlm.nih.gov/pmc/articles/PMC2654862/
19781065	Molecular cancer	Selective activation of tumor growth-promoting Ca2+ channel MS4A12 in colon cancer by caudal type homeobox transcription factor CDX2.	2009-09-25	15.302	colon	https://www.ncbi.nlm.nih.gov/pmc/articles/PMC2759907/
19912656	Molecular cancer	MicroRNAs in colorectal cancer: translation of molecular biology into clinical application.	2009-11-14	15.302	colorectal	https://www.ncbi.nlm.nih.gov/pmc/articles/PMC2780389/
18218118	Molecular cancer	Gene expression profiles in primary pancreatic tumors and metastatic lesions of Ela-c-myc transgenic mice.	2008-01-24	15.302	pancreatic	https://www.ncbi.nlm.nih.gov/pmc/articles/PMC2259361/
19025616	Molecular cancer	ALDH isozymes downregulation affects cell growth, cell motility and gene expression in lung cancer cells.	2008-11-24	15.302	lung	https://www.ncbi.nlm.nih.gov/pmc/articles/PMC2605459/
18194544	Molecular cancer	Genome-wide screening of copy number alterations and LOH events in renal cell carcinomas and integration with gene expression profile.	2008-01-14	15.302	renal	https://www.ncbi.nlm.nih.gov/pmc/articles/PMC2253555/
18302799	Molecular cancer	In silico analysis of gastric carcinoma Serial Analysis of Gene Expression libraries reveals different profiles associated with ethnicity.	2008-02-27	15.302	gastric	https://www.ncbi.nlm.nih.gov/pmc/articles/PMC2323622/
18325094	Molecular cancer	Lymphangiogenesis and lymph node metastasis in breast cancer.	2008-03-06	15.302	breast	https://www.ncbi.nlm.nih.gov/pmc/articles/PMC2278160/
18218123	Molecular cancer	Constitutive overexpression of a novel 21 kDa protein by Hodgkin lymphoma and aggressive non-Hodgkin lymphomas.	2008-01-24	15.302	lymphoma	https://www.ncbi.nlm.nih.gov/pmc/articles/PMC2267462/
18796137	Molecular cancer	Eplin-alpha expression in human breast cancer, the impact on cellular migration and clinical outcome.	2008-09-16	15.302	breast	https://www.ncbi.nlm.nih.gov/pmc/articles/PMC2553413/
18179684	Molecular cancer	Identification and transcript analysis of a novel wallaby (Macropus eugenii) basal-like breast cancer cell line.	2008-01-07	15.302	breast	https://www.ncbi.nlm.nih.gov/pmc/articles/PMC2263075/
18947387	Molecular cancer	Bone marrow ectopic expression of a non-coding RNA in childhood T-cell acute lymphoblastic leukemia with a novel t(2;11)(q11.2;p15.1) translocation.	2008-10-23	15.302	leukemia	https://www.ncbi.nlm.nih.gov/pmc/articles/PMC2579299/
18442408	Molecular cancer	Potential role of miR-9 and miR-223 in recurrent ovarian cancer.	2008-04-28	15.302	ovarian	https://www.ncbi.nlm.nih.gov/pmc/articles/PMC2383925/
18498645	Molecular cancer	Epigenetic changes within the promoter region of the HLA-G gene in ovarian tumors.	2008-05-22	15.302	ovarian	https://www.ncbi.nlm.nih.gov/pmc/articles/PMC2429914/
18179710	Molecular cancer	Sub-megabase resolution tiling (SMRT) array-based comparative genomic hybridization profiling reveals novel gains and losses of chromosomal regions in Hodgkin Lymphoma and Anaplastic Large Cell Lymphoma cell lines.	2008-01-07	15.302	lymphoma	https://www.ncbi.nlm.nih.gov/pmc/articles/PMC2254646/
18489761	Molecular cancer	Farnesyl transferase inhibitors induce extended remissions in transgenic mice with mature B cell lymphomas.	2008-05-19	15.302	lymphoma	https://www.ncbi.nlm.nih.gov/pmc/articles/PMC2409375/
18366791	Molecular cancer	Transduction of E2F-1 TAT fusion proteins represses expression of hTERT in primary ductal breast carcinoma cell lines.	2008-03-26	15.302	breast	https://www.ncbi.nlm.nih.gov/pmc/articles/PMC2346477/
18419822	Molecular cancer	The LIM and SH3 domain protein family: structural proteins or signal transducers or both?	2008-04-17	15.302	reanl	https://www.ncbi.nlm.nih.gov/pmc/articles/PMC2359764/
17716371	Molecular cancer	mRNA/microRNA gene expression profile in microsatellite unstable colorectal cancer.	2007-08-23	15.302	colorectal	https://www.ncbi.nlm.nih.gov/pmc/articles/PMC2048978/
18034892	Molecular cancer	Gene expression profiling of cancer stem cell in human lung adenocarcinoma A549 cells.	2007-11-22	15.302	lung	https://www.ncbi.nlm.nih.gov/pmc/articles/PMC2234429/
17201907	Molecular cancer	Gene expression profiles of primary colorectal carcinomas, liver metastases, and carcinomatoses.	2007-01-03	15.302	colorectal	https://www.ncbi.nlm.nih.gov/pmc/articles/PMC1770935/
17254359	Molecular cancer	Identification of candidate methylation-responsive genes in ovarian cancer.	2007-01-25	15.302	ovarian	https://www.ncbi.nlm.nih.gov/pmc/articles/PMC1803786/
17553165	Molecular cancer	Identification of novel androgen receptor target genes in prostate cancer.	2007-06-06	15.302	prostate	https://www.ncbi.nlm.nih.gov/pmc/articles/PMC1904239/
17233903	Molecular cancer	Transcriptional changes associated with breast cancer occur as normal human mammary epithelial cells overcome senescence barriers and become immortalized.	2007-01-18	15.302	breast	https://www.ncbi.nlm.nih.gov/pmc/articles/PMC1784108/
17553164	Molecular cancer	Androgen-regulated genes differentially modulated by the androgen receptor coactivator L-dopa decarboxylase in human prostate cancer cells.	2007-06-06	15.302	prostate	https://www.ncbi.nlm.nih.gov/pmc/articles/PMC1904238/
17280610	Molecular cancer	Factor interaction analysis for chromosome 8 and DNA methylation alterations highlights innate immune response suppression and cytoskeletal changes in prostate cancer.	2007-02-05	15.302	prostate	https://www.ncbi.nlm.nih.gov/pmc/articles/PMC1797054/
17451600	Molecular cancer	LEDGF/p75 has increased expression in blasts from chemotherapy-resistant human acute myelogenic leukemia patients and protects leukemia cells from apoptosis in vitro.	2007-04-23	15.302	leukemia	https://www.ncbi.nlm.nih.gov/pmc/articles/PMC1876472/
17083744	Molecular cancer	MUC1 gene overexpressed in breast cancer: structure and transcriptional activity of the MUC1 promoter and role of estrogen receptor alpha (ERalpha) in regulation of the MUC1 gene expression.	2006-11-05	15.302	breast	https://www.ncbi.nlm.nih.gov/pmc/articles/PMC1636664/
16848908	Molecular cancer	Methylation mediated silencing of TMS1/ASC gene in prostate cancer.	2006-07-18	15.302	prostate	https://www.ncbi.nlm.nih.gov/pmc/articles/PMC1543653/
16507112	Molecular cancer	Perlecan, a candidate gene for the CAPB locus, regulates prostate cancer cell growth via the Sonic Hedgehog pathway.	2006-03-01	15.302	prostate	https://www.ncbi.nlm.nih.gov/pmc/articles/PMC1421430/
16784538	Molecular cancer	Optimized high-throughput microRNA expression profiling provides novel biomarker assessment of clinical prostate and breast cancer biopsies.	2006-06-19	15.302	breast, prostate	https://www.ncbi.nlm.nih.gov/pmc/articles/PMC1563474/
16700911	Molecular cancer	The clinical relevance of the metabolism of prostate cancer; zinc and tumor suppression: connecting the dots.	2006-05-15	15.302	prostate	https://www.ncbi.nlm.nih.gov/pmc/articles/PMC1481516/
16756681	Molecular cancer	The superoxide scavenger TEMPOL induces urokinase receptor (uPAR) expression in human prostate cancer cells.	2006-06-06	15.302	prostate	https://www.ncbi.nlm.nih.gov/pmc/articles/PMC1533855/
16595004	Molecular cancer	Mitochondrial aconitase and citrate metabolism in malignant and nonmalignant human prostate tissues.	2006-04-04	15.302	prostate	https://www.ncbi.nlm.nih.gov/pmc/articles/PMC1484490/
16762066	Molecular cancer	Early expression of the Helicase-Like Transcription Factor (HLTF/SMARCA3) in an experimental model of estrogen-induced renal carcinogenesis.	2006-06-08	15.302	renal	https://www.ncbi.nlm.nih.gov/pmc/articles/PMC1550248/
17054774	Molecular cancer	Expression of full-length p53 and its isoform Deltap53 in breast carcinomas in relation to mutation status and clinical parameters.	2006-10-20	15.302	breast	https://www.ncbi.nlm.nih.gov/pmc/articles/PMC1636663/
16086835	Molecular cancer	Screening and identification of differentially expressed transcripts in circulating cells of prostate cancer patients using suppression subtractive hybridization.	2005-08-08	15.302	prostate	https://www.ncbi.nlm.nih.gov/pmc/articles/PMC1199617/
16042759	Molecular cancer	Variation in gene expression patterns in effusions and primary tumors from serous ovarian cancer patients.	2005-07-21	15.302	ovarian	https://www.ncbi.nlm.nih.gov/pmc/articles/PMC1236614/
15969750	Molecular cancer	Regulation of pancreatic cancer cell migration and invasion by RhoC GTPase and caveolin-1.	2005-06-21	15.302	pancreatic	https://www.ncbi.nlm.nih.gov/pmc/articles/PMC1173138/
15876350	Molecular cancer	Amplification and overexpression of the ID4 gene at 6p22.3 in bladder cancer.	2005-05-05	15.302	bladder	https://www.ncbi.nlm.nih.gov/pmc/articles/PMC1131921/
16083501	Molecular cancer	Tumor suppressor in lung cancer 1 (TSLC1) alters tumorigenic growth properties and gene expression.	2005-08-05	15.302	lung	https://www.ncbi.nlm.nih.gov/pmc/articles/PMC1208945/
15644144	Molecular cancer	Dietary exposure to soy or whey proteins alters colonic global gene expression profiles during rat colon tumorigenesis.	2005-01-11	15.302	colon	https://www.ncbi.nlm.nih.gov/pmc/articles/PMC545049/
15686596	Molecular cancer	Evaluation of genome-wide chromatin library of Stat5 binding sites in human breast cancer.	2005-02-01	15.302	breast	https://www.ncbi.nlm.nih.gov/pmc/articles/PMC549029/
16153295	Molecular cancer	hZIP1 zinc uptake transporter down regulation and zinc depletion in prostate cancer.	2005-09-09	15.302	prostate	https://www.ncbi.nlm.nih.gov/pmc/articles/PMC1243239/
15606925	Molecular cancer	Identification of a three-gene expression signature of poor-prognosis breast carcinoma.	2004-12-20	15.302	breast	https://www.ncbi.nlm.nih.gov/pmc/articles/PMC544833/
15471544	Molecular cancer	Gene expression profiling of epithelial ovarian tumours correlated with malignant potential.	2004-10-07	15.302	ovarian	https://www.ncbi.nlm.nih.gov/pmc/articles/PMC524500/
15579197	Molecular cancer	Can gene expression profiling predict survival for patients with squamous cell carcinoma of the lung?	2004-12-03	15.302	lung	https://www.ncbi.nlm.nih.gov/pmc/articles/PMC544571/
12605717	Molecular cancer	Invasion and metastasis in pancreatic cancer.	2003-01-22	15.302	pancreatic	https://www.ncbi.nlm.nih.gov/pmc/articles/PMC149416/
15125777	Molecular cancer	CHK2 kinase expression is down-regulated due to promoter methylation in non-small cell lung cancer.	2004-05-04	15.302	lung	https://www.ncbi.nlm.nih.gov/pmc/articles/PMC419366/
14738568	Molecular cancer	Expression of the pro-angiogenic factors vascular endothelial growth factor and interleukin-8/CXCL8 by human breast carcinomas is responsive to nutrient deprivation and endoplasmic reticulum stress.	2004-01-22	15.302	breast	https://www.ncbi.nlm.nih.gov/pmc/articles/PMC343294/
15301688	Molecular cancer	Aberrant CBFA2T3B gene promoter methylation in breast tumors.	2004-08-10	15.302	breast	https://www.ncbi.nlm.nih.gov/pmc/articles/PMC516017/
12495447	Molecular cancer	Nuclear genes involved in mitochondria-to-nucleus communication in breast cancer cells.	2002-11-12	15.302	breast	https://www.ncbi.nlm.nih.gov/pmc/articles/PMC149409/
32446320	Molecular cell	Opposing Functions of BRD4 Isoforms in Breast Cancer.	2020-06-18	15.584	breast	https://www.sciencedirect.com/science/article/abs/pii/S1097276520302768?via%3Dihub
28803779	Molecular cell	Chromodomain Protein CDYL Acts as a Crotonyl-CoA Hydratase to Regulate Histone Crotonylation and Spermatogenesis.	2017-09-07	15.584	breast	https://www.sciencedirect.com/science/article/pii/S1097276517305051?via%3Dihub
30270106	Molecular cell	ZFX Mediates Non-canonical Oncogenic Functions of the Androgen Receptor Splice Variant 7 in Castrate-Resistant Prostate Cancer.	2018-10-18	15.584	prostate	https://www.ncbi.nlm.nih.gov/pmc/articles/PMC6214474/
26344095	Molecular cell	SPOP Promotes Ubiquitination and Degradation of the ERG Oncoprotein to Suppress Prostate Cancer Progression.	2015-09-17	15.584	prostate	https://www.ncbi.nlm.nih.gov/pmc/articles/PMC4575912/
26236012	Molecular cell	Discovery, Annotation, and Functional Analysis of Long Noncoding RNAs Controlling Cell-Cycle Gene Expression and Proliferation in Breast Cancer Cells.	2015-08-20	15.584	breast	https://www.ncbi.nlm.nih.gov/pmc/articles/PMC4546522/
21884980	Molecular cell	Context-specific regulation of NF-kappaB target gene expression by EZH2 in breast cancers.	2011-09-02	15.584	breast	https://www.sciencedirect.com/science/article/pii/S1097276511006289?via%3Dihub
16507366	Molecular cell	Structural basis for defects of Keap1 activity provoked by its point mutations in lung cancer.	2006-03-03	15.584	lung	https://www.cell.com/molecular-cell/fulltext/S1097-2765(06)00033-5?_returnURL=https%3A%2F%2Flinkinghub.elsevier.com%2Fretrieve%2Fpii%2FS1097276506000335%3Fshowall%3Dtrue
12504001	Molecular cell	BRCA2 keeps Rad51 in line. High-fidelity homologous recombination prevents breast and ovarian cancer?	2002-12-01	15.584	breast, ovarian	https://www.cell.com/molecular-cell/fulltext/S1097-2765(02)00789-X?_returnURL=https%3A%2F%2Flinkinghub.elsevier.com%2Fretrieve%2Fpii%2FS109727650200789X%3Fshowall%3Dtrue
30693182	Advanced science (Weinheim, Baden-Wurttemberg, Germany)	Detection of CTC Clusters and a Dedifferentiated RNA-Expression Survival Signature in Prostate Cancer.	2019-01-23	15.84	prostate	https://www.ncbi.nlm.nih.gov/pmc/articles/PMC6343066/
18349165	Annals of the rheumatic diseases	Visfatin (pre-B cell colony-enhancing factor) gene expression in patients with rheumatoid arthritis.	2008-04-01	16.102	colon	https://ard.bmj.com/content/67/4/571.long
18467516	Annals of the rheumatic diseases	Anti-tumour necrosis factor therapy in rheumatoid arthritis and risk of malignant lymphomas: relative risks and time trends in the Swedish Biologics Register.	2009-05-01	16.102	lymphoma	https://ard.bmj.com/content/68/5/648.long
17324967	Annals of the rheumatic diseases	Intrarenal cytokine gene expression in lupus nephritis.	2007-07-01	16.102	renal	https://www.ncbi.nlm.nih.gov/pmc/articles/PMC1955122/
33177181	Science translational medicine	Transcriptional profiles of adjuvanted hepatitis B vaccines display variable interindividual homogeneity but a shared core signature.	2020-11-11	16.304	liver	https://stm.sciencemag.org/content/12/569/eaay8618.full
26843189	Science translational medicine	MM-151 overcomes acquired resistance to cetuximab and panitumumab in colorectal cancers harboring EGFR extracellular domain mutations.	2016-02-03	16.304	colorectal	https://iris.unito.it/handle/2318/1559473#.YCrqtGhKhPY
24027026	Science translational medicine	A molecular signature predictive of indolent prostate cancer.	2013-09-11	16.304	prostate	https://www.ncbi.nlm.nih.gov/pmc/articles/PMC3943244/
23698379	Science translational medicine	Ectopic activation of germline and placental genes identifies aggressive metastasis-prone lung cancers.	2013-05-22	16.304	lung	https://www.ncbi.nlm.nih.gov/pmc/articles/PMC4818008/
24574339	Science translational medicine	beta-Catenin promotes colitis and colon cancer through imprinting of proinflammatory properties in T cells.	2014-02-26	16.304	colon	https://www.ncbi.nlm.nih.gov/pmc/articles/PMC4020714/
23576814	Science translational medicine	The identification and characterization of breast cancer CTCs competent for brain metastasis.	2013-04-10	16.304	breast	https://www.ncbi.nlm.nih.gov/pmc/articles/PMC3863909/
24670685	Science translational medicine	Epigenetic reprogramming of HOXC10 in endocrine-resistant breast cancer.	2014-03-26	16.304	breast	https://www.ncbi.nlm.nih.gov/pmc/articles/PMC4277862/
23596202	Science translational medicine	Development of a prognostic model for breast cancer survival in an open challenge environment.	2013-04-17	16.304	breast	https://stm.sciencemag.org/content/5/181/181ra50.long
23345608	Science translational medicine	DNA methylation alterations exhibit intraindividual stability and interindividual heterogeneity in prostate cancer metastases.	2013-01-23	16.304	metastatic prostate	https://www.ncbi.nlm.nih.gov/pmc/articles/PMC3577373/
21471434	Science translational medicine	CD44-SLC1A2 gene fusions in gastric cancer.	2011-04-06	16.304	gastric	https://stm.sciencemag.org/content/3/77/77ra30.long
23076357	Science translational medicine	Methylation subtypes and large-scale epigenetic alterations in gastric cancer.	2012-10-17	16.304	gastric	https://stm.sciencemag.org/content/4/156/156ra140.long
22357538	Science translational medicine	Breast cancer-associated Abraxas mutation disrupts nuclear localization and DNA damage response functions.	2012-02-22	16.304	breast	https://www.ncbi.nlm.nih.gov/pmc/articles/PMC3788680/
21160078	Science translational medicine	Frequent and focal FGFR1 amplification associates with therapeutically tractable FGFR1 dependency in squamous cell lung cancer.	2010-12-15	16.304	lung	https://www.ncbi.nlm.nih.gov/pmc/articles/PMC3990281/
20375364	Science translational medicine	Airway PI3K pathway activation is an early and reversible event in lung cancer development.	2010-04-07	16.304	lung	https://www.ncbi.nlm.nih.gov/pmc/articles/PMC3694402/
21160076	Science translational medicine	A therapeutic target for smoking-associated lung cancer.	2010-12-15	16.304	lung	https://stm.sciencemag.org/content/2/62/62ps56.short
20962331	Science translational medicine	An integrated genomic and epigenomic approach predicts therapeutic response to zebularine in human liver cancer.	2010-10-20	16.304	liver	https://www.ncbi.nlm.nih.gov/pmc/articles/PMC3077922/
31344396	Gastroenterology	An Immune Gene Expression Signature Associated With Development of Human Hepatocellular Carcinoma Identifies Mice That Respond to Chemopreventive Agents.	2019-11-01	17.373	liver	https://www.ncbi.nlm.nih.gov/pmc/articles/PMC6815707/
31585122	Gastroenterology	Mutated CEACAMs Disrupt Transforming Growth Factor Beta Signaling and Alter the Intestinal Microbiome to Promote Colorectal Carcinogenesis.	2020-01-01	17.373	colorectal	https://www.ncbi.nlm.nih.gov/pmc/articles/PMC7124154/
30797795	Gastroenterology	Gene Expression Signature in Surgical Tissues and Endoscopic Biopsies Identifies High-Risk T1 Colorectal Cancers.	2019-06-01	17.373	colorectal	https://www.sciencedirect.com/science/article/abs/pii/S0016508519304366?via%3Dihub
33058866	Gastroenterology	Identifying Novel Susceptibility Genes for Colorectal Cancer Risk From a Transcriptome-Wide Association Study of 125,478 Subjects.	2020-10-12	17.373	colorectal	https://www.sciencedirect.com/science/article/abs/pii/S0016508520352434?via%3Dihub
31229495	Gastroenterology	Imbalance of Genes Encoding Natural Killer Immunoglobulin-Like Receptors and Human Leukocyte Antigen in Patients With Biliary Cancer.	2019-10-01	17.373	biliary	https://www.sciencedirect.com/science/article/abs/pii/S0016508519410305?via%3Dihub
32376411	Gastroenterology	A MicroRNA Signature Identifies Pancreatic Ductal Adenocarcinoma Patients at Risk for Lymph Node Metastases.	2020-08-01	17.373	pancreatic	https://www.sciencedirect.com/science/article/abs/pii/S001650852030576X?via%3Dihub
30716324	Gastroenterology	Prevalence of Germline Mutations Associated With Cancer Risk in Patients With Intraductal Papillary Mucinous Neoplasms.	2019-05-01	17.373	pancreatic	https://www.ncbi.nlm.nih.gov/pmc/articles/PMC6475492/
32781084	Gastroenterology	RNA Polymerase II-Associated Factor 1 Regulates Stem Cell Features of Pancreatic Cancer Cells, Independently of the PAF1 Complex, via Interactions With PHF5A and DDX3.	2020-11-01	17.373	pancreatic	https://www.sciencedirect.com/science/article/abs/pii/S0016508520350253?via%3Dihub
32814112	Gastroenterology	Cooperation Between Distinct Cancer Driver Genes Underlies Intertumor Heterogeneity in Hepatocellular Carcinoma.	2020-12-01	17.373	liver	https://www.sciencedirect.com/science/article/abs/pii/S001650852035054X?via%3Dihub
31446059	Gastroenterology	New High-Throughput Screening Identifies Compounds That Reduce Viability Specifically in Liver Cancer Cells That Express High Levels of SALL4 by Inhibiting Oxidative Phosphorylation.	2019-12-01	17.373	liver	https://www.ncbi.nlm.nih.gov/pmc/articles/PMC7309153/
29981298	Gastroenterology	Gene Expression Signature for Prediction of Golimumab Response in a Phase 2a Open-Label Trial of Patients With Ulcerative Colitis.	2018-10-01	17.373	bowel	https://www.sciencedirect.com/science/article/pii/S001650851834719X?via%3Dihub
29775598	Gastroenterology	Selective Cytotoxicity of the NAMPT Inhibitor FK866 Toward Gastric Cancer Cells With Markers of the Epithelial-Mesenchymal Transition, Due to Loss of NAPRT.	2018-09-01	17.373	gastric	https://www.sciencedirect.com/science/article/pii/S001650851834544X?via%3Dihub
29158192	Gastroenterology	Combination of Gene Expression Signature and Model for End-Stage Liver Disease Score Predicts Survival of Patients With Severe Alcoholic Hepatitis.	2018-03-01	17.373	liver	https://www.ncbi.nlm.nih.gov/pmc/articles/PMC5847453/
29174953	Gastroenterology	Signature Celebration of Gastroenterology, Colorectal Cancer.	2018-03-01	17.373	colorectal	https://www.sciencedirect.com/science/article/pii/S0016508517363874?via%3Dihub
29199088	Gastroenterology	A MicroRNA Signature Associated With Metastasis of T1 Colorectal Cancers to Lymph Nodes.	2018-03-01	17.373	metastatic colorectal	https://www.ncbi.nlm.nih.gov/pmc/articles/PMC5847452/
28249813	Gastroenterology	Induction of Chromosome Instability by Activation of Yes-Associated Protein and Forkhead Box M1 in Liver Cancer.	2017-06-01	17.373	liver	https://www.sciencedirect.com/science/article/pii/S0016508517301828?via%3Dihub
30092175	Gastroenterology	Immune Cell and Stromal Signature Associated With Progression-Free Survival of Patients With Resected Pancreatic Ductal Adenocarcinoma.	2018-11-01	17.373	pancreatic	https://www.sciencedirect.com/science/article/pii/S0016508518348388?via%3Dihub
30099074	Gastroenterology	Combined Inactivation of TP53 and MIR34A Promotes Colorectal Cancer Development and Progression in Mice Via Increasing Levels of IL6R and PAI1.	2018-12-01	17.373	colorectal	https://www.sciencedirect.com/science/article/pii/S0016508518348686?via%3Dihub
30365932	Gastroenterology	TRIB3 Interacts With beta-Catenin and TCF4 to Increase Stem Cell Features of Colorectal Cancer Stem Cells and Tumorigenesis.	2019-02-01	17.373	colorectal	https://www.sciencedirect.com/science/article/abs/pii/S0016508518351631?via%3Dihub
28245430	Gastroenterology	MAN2A1-FER Fusion Gene Is Expressed by Human Liver and Other Tumor Types and Has Oncogenic Activity in Mice.	2017-10-01	17.373	liver	https://www.ncbi.nlm.nih.gov/pmc/articles/PMC5572118/
28583823	Gastroenterology	Regulator of Calcineurin 1 Gene Isoform 4, Down-regulated in Hepatocellular Carcinoma, Prevents Proliferation, Migration, and Invasive Activity of Cancer Cells and Metastasis of Orthotopic Tumors by Inhibiting Nuclear Translocation of NFAT1.	2017-09-01	17.373	liver	https://www.sciencedirect.com/science/article/pii/S0016508517356871?via%3Dihub
28923495	Gastroenterology	CRISPR/Cas9 Engineering of Adult Mouse Liver Demonstrates That the Dnajb1-Prkaca Gene Fusion Is Sufficient to Induce Tumors Resembling Fibrolamellar Hepatocellular Carcinoma.	2017-12-01	17.373	liver	https://www.ncbi.nlm.nih.gov/pmc/articles/PMC5801691/
28246015	Gastroenterology	Exome Array Analysis Identifies Variants in SPOCD1 and BTN3A2 That Affect Risk for Gastric Cancer.	2017-06-01	17.373	gastric	https://www.sciencedirect.com/science/article/pii/S0016508517301816?via%3Dihub
28390866	Gastroenterology	Activation of Transforming Growth Factor Beta 1 Signaling in Gastric Cancer-associated Fibroblasts Increases Their Motility, via Expression of Rhomboid 5 Homolog 2, and Ability to Induce Invasiveness of Gastric Cancer Cells.	2017-07-01	17.373	gastric	https://www.sciencedirect.com/science/article/pii/S0016508517353982?via%3Dihub
30529582	Gastroenterology	Large-Scale Genome-Wide Association Study of East Asians Identifies Loci Associated With Risk for Colorectal Cancer.	2019-04-01	17.373	colorectal	https://www.ncbi.nlm.nih.gov/pmc/articles/PMC6441622/
30445010	Gastroenterology	Long Noncoding RNA GMAN, Up-regulated in Gastric Cancer Tissues, Is Associated With Metastasis in Patients and Promotes Translation of Ephrin A1 by Competitively Binding GMAN-AS.	2019-02-01	17.373	gastric	https://www.sciencedirect.com/science/article/pii/S0016508518352685?via%3Dihub
28918914	Gastroenterology	Analysis of Genomes and Transcriptomes of Hepatocellular Carcinomas Identifies Mutations and Gene Expression Changes in the Transforming Growth Factor-beta Pathway.	2018-01-01	17.373	liver	https://www.ncbi.nlm.nih.gov/pmc/articles/PMC6192529/
29574091	Gastroenterology	Genetic Risk Score Is Associated With Prevalence of Advanced Neoplasms in a Colorectal Cancer Screening Population.	2018-07-01	17.373	colorectal	https://www.ncbi.nlm.nih.gov/pmc/articles/PMC6035076/
28912018	Gastroenterology	Association Between Germline Mutations in BRF1, a Subunit of the RNA Polymerase III Transcription Complex, and Hereditary Colorectal Cancer.	2018-01-01	17.373	colorectal	https://www.sciencedirect.com/science/article/pii/S0016508517361425?via%3Dihub
26965516	Gastroenterology	Identification of Susceptibility Loci and Genes for Colorectal Cancer Risk.	2016-06-01	17.373	colorectal	https://www.ncbi.nlm.nih.gov/pmc/articles/PMC4909543/
25557953	Gastroenterology	Unique genomic profile of fibrolamellar hepatocellular carcinoma.	2015-04-01	17.373	liver	https://www.ncbi.nlm.nih.gov/pmc/articles/PMC4521774/
28024868	Gastroenterology	Germline Mutations in PALB2, BRCA1, and RAD51C, Which Regulate DNA Recombination Repair, in Patients With Gastric Cancer.	2017-04-01	17.373	gastric	https://www.ncbi.nlm.nih.gov/pmc/articles/PMC5367981/
27889571	Gastroenterology	"New" Cancer Genes and Inherited Colorectal Cancer Risk: Caveat Emptor.	2017-01-01	17.373	colorectal	https://www.sciencedirect.com/science/article/pii/S0016508516353963?via%3Dihub
27373511	Gastroenterology	ADAR-Mediated RNA Editing Predicts Progression and Prognosis of Gastric Cancer.	2016-10-01	17.373	gastric	https://www.sciencedirect.com/science/article/pii/S0016508516347151?via%3Dihub
26261008	Gastroenterology	Prostaglandin E2 Promotes Colorectal Cancer Stem Cell Expansion and Metastasis in Mice.	2015-12-01	17.373	colorectal	https://www.ncbi.nlm.nih.gov/pmc/articles/PMC4762503/
27956228	Gastroenterology	Genome-Wide CRISPR Screen Identifies Regulators of Mitogen-Activated Protein Kinase as Suppressors of Liver Tumors in Mice.	2017-04-01	17.373	liver	https://www.ncbi.nlm.nih.gov/pmc/articles/PMC6204228/
26619963	Gastroenterology	OVOL2, an Inhibitor of WNT Signaling, Reduces Invasive Activities of Human and Mouse Cancer Cells and Is Down-regulated in Human Colorectal Tumors.	2016-03-01	17.373	colorectal	https://www.sciencedirect.com/science/article/pii/S0016508515017230?via%3Dihub
23896173	Gastroenterology	A gene expression signature of epithelial tubulogenesis and a role for ASPM in pancreatic tumor progression.	2013-11-01	17.373	pancreatic	https://www.gastrojournal.org/article/S0016-5085(13)01122-0/fulltext
25254613	Gastroenterology	Deregulation of immune response genes in patients with Epstein-Barr virus-associated gastric cancer and outcomes.	2015-01-01	17.373	gastric	https://www.sciencedirect.com/science/article/pii/S0016508514011421?via%3Dihub
25479140	Gastroenterology	Prevalence of germline mutations in cancer predisposition genes in patients with pancreatic cancer.	2015-03-01	17.373	pancreatic	https://www.ncbi.nlm.nih.gov/pmc/articles/PMC4339623/
25244939	Gastroenterology	Genomic instability causes HGF gene activation in colon cancer cells, promoting their resistance to necroptosis.	2015-01-01	17.373	colon	https://www.ncbi.nlm.nih.gov/pmc/articles/PMC4274190/
25173755	Gastroenterology	Integrative identification of Epstein-Barr virus-associated mutations and epigenetic alterations in gastric cancer.	2014-12-01	17.373	gastric	https://www.sciencedirect.com/science/article/pii/S0016508514010750?via%3Dihub
24012984	Gastroenterology	Genome-wide methylation analysis and epigenetic unmasking identify tumor suppressor genes in hepatocellular carcinoma.	2013-12-01	17.373	liver	https://www.ncbi.nlm.nih.gov/pmc/articles/PMC3892430/
24846398	Gastroenterology	ITF2 prevents activation of the beta-catenin-TCF4 complex in colon cancer cells and levels decrease with tumor progression.	2014-08-01	17.373	colon	https://www.sciencedirect.com/science/article/pii/S0016508514006118?via%3Dihub
23747338	Gastroenterology	Germline mutations in the spindle assembly checkpoint genes BUB1 and BUB3 are risk factors for colorectal cancer.	2013-09-01	17.373	colorectal	https://www.sciencedirect.com/science/article/pii/S0016508513008470?via%3Dihub
23684942	Gastroenterology	Identification of molecular subtypes of gastric cancer with different responses to PI3-kinase inhibitors and 5-fluorouracil.	2013-09-01	17.373	gastric	https://www.sciencedirect.com/science/article/pii/S0016508513007221?via%3Dihub
23523670	Gastroenterology	Modeling pathogenesis of primary liver cancer in lineage-specific mouse cell types.	2013-07-01	17.373	liver	https://www.ncbi.nlm.nih.gov/pmc/articles/PMC3913051/
23419360	Gastroenterology	Liver X receptors inhibit proliferation of human colorectal cancer cells and growth of intestinal tumors in mice.	2013-06-01	17.373	colorectal	https://www.sciencedirect.com/science/article/pii/S0016508513002163?via%3Dihub
23376425	Gastroenterology	Integrated metabolite and gene expression profiles identify lipid biomarkers associated with progression of hepatocellular carcinoma and patient outcomes.	2013-05-01	17.373	liver	https://www.ncbi.nlm.nih.gov/pmc/articles/PMC3633738/
24931456	Gastroenterology	A microRNA 221- and 222-mediated feedback loop maintains constitutive activation of NFkappaB and STAT3 in colorectal cancer cells.	2014-10-01	17.373	colorectal	https://www.ncbi.nlm.nih.gov/pmc/articles/PMC4839969/
25305506	Gastroenterology	Molecular markers identify subtypes of stage III colon cancer associated with patient outcomes.	2015-01-01	17.373	colon	https://www.ncbi.nlm.nih.gov/pmc/articles/PMC4274188/
25461668	Gastroenterology	Interleukin 6 alters localization of hMSH3, leading to DNA mismatch repair defects in colorectal cancer cells.	2015-03-01	17.373	colorectal	https://www.ncbi.nlm.nih.gov/pmc/articles/PMC4339542/
24530606	Gastroenterology	PHLPP is a negative regulator of RAF1, which reduces colorectal cancer cell motility and prevents tumor progression in mice.	2014-05-01	17.373	colorectal	https://www.ncbi.nlm.nih.gov/pmc/articles/PMC3992173/
22202459	Gastroenterology	Integrative genomic identification of genes on 8p associated with hepatocellular carcinoma progression and patient survival.	2012-04-01	17.373	liver	https://www.ncbi.nlm.nih.gov/pmc/articles/PMC3321110/
22974708	Gastroenterology	Notch signaling is activated in human hepatocellular carcinoma and induces tumor formation in mice.	2012-12-01	17.373	liver	https://www.ncbi.nlm.nih.gov/pmc/articles/PMC3505826/
21320499	Gastroenterology	Combining clinical, pathology, and gene expression data to predict recurrence of hepatocellular carcinoma.	2011-05-01	17.373	liver	https://www.ncbi.nlm.nih.gov/pmc/articles/PMC3081971/
21684283	Gastroenterology	Intrinsic subtypes of gastric cancer, based on gene expression pattern, predict survival and respond differently to chemotherapy.	2011-08-01	17.373	gastric	https://www.ncbi.nlm.nih.gov/pmc/articles/PMC3152688/
22108192	Gastroenterology	Reciprocal activation between PLK1 and Stat3 contributes to survival and proliferation of esophageal cancer cells.	2012-03-01	17.373	oesophageal	https://www.sciencedirect.com/science/article/pii/S0016508511015848?via%3Dihub
23159367	Gastroenterology	Increased risk of advanced neoplasms among asymptomatic siblings of patients with colorectal cancer.	2013-03-01	17.373	colorectal	https://www.sciencedirect.com/science/article/pii/S0016508512016393?via%3Dihub
22465431	Gastroenterology	An RNA aptamer that binds carcinoembryonic antigen inhibits hepatic metastasis of colon cancer cells in mice.	2012-07-01	17.373	colon	https://www.sciencedirect.com/science/article/pii/S0016508512004623?via%3Dihub
22202456	Gastroenterology	Cdx2 controls expression of the protocadherin Mucdhl, an inhibitor of growth and beta-catenin activity in colon cancer cells.	2012-04-01	17.373	colon	https://www.sciencedirect.com/science/article/pii/S0016508511017525?via%3Dihub
22465428	Gastroenterology	Pan-histone deacetylase inhibitor panobinostat sensitizes gastric cancer cells to anthracyclines via induction of CITED2.	2012-07-01	17.373	gastric	https://www.sciencedirect.com/science/article/pii/S0016508512004489?via%3Dihub
21640118	Gastroenterology	SNAIL regulates interleukin-8 expression, stem cell-like activity, and tumorigenicity of human colorectal carcinoma cells.	2011-07-01	17.373	colorectal	https://www.sciencedirect.com/science/article/pii/S0016508511005178?via%3Dihub
20398667	Gastroenterology	Gene expression profiling of metaplastic lineages identifies CDH17 as a prognostic marker in early stage gastric cancer.	2010-07-01	17.373	gastric	https://www.ncbi.nlm.nih.gov/pmc/articles/PMC2917327/
21094160	Gastroenterology	Association of TP53 mutations with stem cell-like gene expression and survival of patients with hepatocellular carcinoma.	2011-03-01	17.373	liver	https://www.ncbi.nlm.nih.gov/pmc/articles/PMC3057345/
19914252	Gastroenterology	Experimentally derived metastasis gene expression profile predicts recurrence and death in patients with colon cancer.	2010-03-01	17.373	metastatic colon	https://www.ncbi.nlm.nih.gov/pmc/articles/PMC3388775/
19900446	Gastroenterology	Cell-type specific gene expression signature in liver underlies response to interferon therapy in chronic hepatitis C infection.	2010-03-01	17.373	liver	https://www.gastrojournal.org/article/S0016-5085(09)01943-X/fulltext?referrer=https%3A%2F%2Fpubmed.ncbi.nlm.nih.gov%2F
19376121	Gastroenterology	Expression of S100A2 calcium-binding protein predicts response to pancreatectomy for pancreatic cancer.	2009-08-01	17.373	pancreatic	https://www.gastrojournal.org/article/S0016-5085(09)00550-2/fulltext?referrer=https%3A%2F%2Fpubmed.ncbi.nlm.nih.gov%2F
19582886	Gastroenterology	Laminin gamma2 mediates Wnt5a-induced invasion of gastric cancer cells.	2009-07-01	17.373	gastric	https://www.gastrojournal.org/article/S0016-5085(09)00181-4/fulltext?referrer=https%3A%2F%2Fpubmed.ncbi.nlm.nih.gov%2F
19818782	Gastroenterology	Galectin-3 increases gastric cancer cell motility by up-regulating fascin-1 expression.	2010-03-01	17.373	gastric	https://www.gastrojournal.org/article/S0016-5085(09)01756-9/fulltext?referrer=https%3A%2F%2Fpubmed.ncbi.nlm.nih.gov%2F
19850045	Gastroenterology	The histone demethylase RBP2 Is overexpressed in gastric cancer and its inhibition triggers senescence of cancer cells.	2010-03-01	17.373	gastric	https://www.gastrojournal.org/article/S0016-5085(09)01776-4/fulltext?referrer=https%3A%2F%2Fpubmed.ncbi.nlm.nih.gov%2F
19362090	Gastroenterology	E-cadherin regulates metastasis of pancreatic cancer in vivo and is suppressed by a SNAIL/HDAC1/HDAC2 repressor complex.	2009-07-01	17.373	pancreatic	https://www.gastrojournal.org/article/S0016-5085(09)00545-9/fulltext?referrer=https%3A%2F%2Fpubmed.ncbi.nlm.nih.gov%2F
19208339	Gastroenterology	The mRNA binding proteins HuR and tristetraprolin regulate cyclooxygenase 2 expression during colon carcinogenesis.	2009-05-01	17.373	colon	https://www.ncbi.nlm.nih.gov/pmc/articles/PMC3742387/
19121317	Gastroenterology	The interleukin-6 family cytokine interleukin-11 regulates homeostatic epithelial cell turnover and promotes gastric tumor development.	2009-03-01	17.373	gastric	https://www.gastrojournal.org/article/S0016-5085(08)02178-1/fulltext?referrer=https%3A%2F%2Fpubmed.ncbi.nlm.nih.gov%2F
19686745	Gastroenterology	RNA-binding protein quaking, a critical regulator of colon epithelial differentiation and a suppressor of colon cancer.	2010-01-01	17.373	colon	https://www.ncbi.nlm.nih.gov/pmc/articles/PMC2847771/
19909745	Gastroenterology	Biomolecular network reconstruction identifies T-cell homing factors associated with survival in colorectal cancer.	2010-04-01	17.373	colorectal	https://www.gastrojournal.org/article/S0016-5085(09)01960-X/fulltext?referrer=https%3A%2F%2Fpubmed.ncbi.nlm.nih.gov%2F
19013163	Gastroenterology	Liver cell-derived microparticles activate hedgehog signaling and alter gene expression in hepatic endothelial cells.	2009-01-01	17.373	liver	https://www.ncbi.nlm.nih.gov/pmc/articles/PMC3724240/
18992247	Gastroenterology	Decreased expression of the RAS-GTPase activating protein RASAL1 is associated with colorectal tumor progression.	2009-01-01	17.373	colorectal	https://www.gastrojournal.org/article/S0016-5085(08)01730-7/fulltext?referrer=https%3A%2F%2Fpubmed.ncbi.nlm.nih.gov%2F
18515090	Gastroenterology	His595Tyr polymorphism in the methionine synthase reductase (MTRR) gene is associated with pancreatic cancer risk.	2008-08-01	17.373	pancreatic	https://www.gastrojournal.org/article/S0016-5085(08)00668-9/fulltext?referrer=https%3A%2F%2Fpubmed.ncbi.nlm.nih.gov%2F
18558091	Gastroenterology	Constitutive CXCL12 expression induces anoikis in colorectal carcinoma cells.	2008-08-01	17.373	colorectal	https://www.ncbi.nlm.nih.gov/pmc/articles/PMC2583344/
18951899	Gastroenterology	p16INK4a is a beta-catenin target gene and indicates low survival in human colorectal tumors.	2009-01-01	17.373	colorectal	https://www.gastrojournal.org/article/S0016-5085(08)01684-3/fulltext?referrer=https%3A%2F%2Fpubmed.ncbi.nlm.nih.gov%2F
18848557	Gastroenterology	Transcriptional profiling of mRNA expression in the mouse distal colon.	2008-12-01	17.373	colon	https://www.ncbi.nlm.nih.gov/pmc/articles/PMC2748881/
18466772	Gastroenterology	Tetraspanin CD81-regulated cell motility plays a critical role in intrahepatic metastasis of hepatocellular carcinoma.	2008-07-01	17.373	liver	https://www.gastrojournal.org/article/S0016-5085(08)00460-5/fulltext?referrer=https%3A%2F%2Fpubmed.ncbi.nlm.nih.gov%2F
17681183	Gastroenterology	MicroRNA-21 regulates expression of the PTEN tumor suppressor gene in human hepatocellular cancer.	2007-08-01	17.373	liver	https://www.ncbi.nlm.nih.gov/pmc/articles/PMC4285346/
17631143	Gastroenterology	Role of methionine adenosyltransferase 2A and S-adenosylmethionine in mitogen-induced growth of human colon cancer cells.	2007-07-01	17.373	colon	https://www.gastrojournal.org/article/S0016-5085(07)00640-3/fulltext?referrer=https%3A%2F%2Fpubmed.ncbi.nlm.nih.gov%2F
17854601	Gastroenterology	RB loss abrogates cell cycle control and genome integrity to promote liver tumorigenesis.	2007-09-01	17.373	liver	https://www.gastrojournal.org/article/S0016-5085(07)01165-1/fulltext?referrer=https%3A%2F%2Fpubmed.ncbi.nlm.nih.gov%2F
18054557	Gastroenterology	Epigenetic and genetic alterations in Netrin-1 receptors UNC5C and DCC in human colon cancer.	2007-12-01	17.373	colon	https://www.ncbi.nlm.nih.gov/pmc/articles/PMC4139066/
16472607	Gastroenterology	Differential and epigenetic gene expression profiling identifies frequent disruption of the RELN pathway in pancreatic cancers.	2006-02-01	17.373	pancreatic	https://www.gastrojournal.org/article/S0016-5085(05)02268-7/fulltext?referrer=https%3A%2F%2Fpubmed.ncbi.nlm.nih.gov%2F
17064702	Gastroenterology	Identification of potential therapeutic targets by gene-expression profiling in pancreatic endocrine tumors.	2006-11-01	17.373	pancreatic	https://pubmed.ncbi.nlm.nih.gov/17064702/
16401481	Gastroenterology	Gene expression patterns that correlate with hepatitis C and early progression to fibrosis in liver transplant recipients.	2006-01-01	17.373	liver	https://www.gastrojournal.org/article/S0016-5085(05)01636-7/fulltext?referrer=https%3A%2F%2Fpubmed.ncbi.nlm.nih.gov%2F
17087954	Gastroenterology	Correlation between the single-site CpG methylation and expression silencing of the XAF1 gene in human gastric and colon cancers.	2006-12-01	17.373	colon, gastric	https://www.gastrojournal.org/article/S0016-5085(06)02218-9/fulltext?referrer=https%3A%2F%2Fpubmed.ncbi.nlm.nih.gov%2F
16530516	Gastroenterology	All-trans retinoic acid induces XAF1 expression through an interferon regulatory factor-1 element in colon cancer.	2006-03-01	17.373	colon	https://www.gastrojournal.org/article/S0016-5085(05)02527-8/fulltext?referrer=https%3A%2F%2Fpubmed.ncbi.nlm.nih.gov%2F
16890615	Gastroenterology	CD24 is a new oncogene, early at the multistep process of colorectal cancer carcinogenesis.	2006-08-01	17.373	colorectal	https://www.gastrojournal.org/article/S0016-5085(06)00817-1/fulltext?referrer=https%3A%2F%2Fpubmed.ncbi.nlm.nih.gov%2F
17101323	Gastroenterology	The metastasis-associated gene S100A4 is a novel target of beta-catenin/T-cell factor signaling in colon cancer.	2006-11-01	17.373	colon	https://www.gastrojournal.org/article/S0016-5085(06)01801-4/fulltext?referrer=https%3A%2F%2Fpubmed.ncbi.nlm.nih.gov%2F
16762620	Gastroenterology	Genetic variants in cyclooxygenase-2: Expression and risk of gastric cancer and its precursors in a Chinese population.	2006-06-01	17.373	gastric	https://www.gastrojournal.org/article/S0016-5085(06)00570-1/fulltext?referrer=https%3A%2F%2Fpubmed.ncbi.nlm.nih.gov%2F
16952549	Gastroenterology	A genome-wide search identifies epigenetic silencing of somatostatin, tachykinin-1, and 5 other genes in colon cancer.	2006-09-01	17.373	colon	https://www.gastrojournal.org/article/S0016-5085(06)01235-2/fulltext?referrer=https%3A%2F%2Fpubmed.ncbi.nlm.nih.gov%2F
15633123	Gastroenterology	Actinin-4 increases cell motility and promotes lymph node metastasis of colorectal cancer.	2005-01-01	17.373	colorectal	https://www.gastrojournal.org/article/S0016-5085(04)01848-7/fulltext?referrer=https%3A%2F%2Fpubmed.ncbi.nlm.nih.gov%2F
16230073	Gastroenterology	Pancreatic cancer proteome: the proteins that underlie invasion, metastasis, and immunologic escape.	2005-10-01	17.373	pancreatic	https://www.gastrojournal.org/article/S0016-5085(05)01579-9/fulltext?referrer=https%3A%2F%2Fpubmed.ncbi.nlm.nih.gov%2F
15633118	Gastroenterology	Connective tissue growth factor inhibits metastasis and acts as an independent prognostic marker in colorectal cancer.	2005-01-01	17.373	colorectal	https://www.gastrojournal.org/article/S0016-5085(04)01924-9/fulltext?referrer=https%3A%2F%2Fpubmed.ncbi.nlm.nih.gov%2F
15685558	Gastroenterology	Analysis of differential gene expression patterns in colon cancer and cancer stroma using microdissected tissues.	2005-02-01	17.373	colon	https://www.gastrojournal.org/article/S0016-5085(04)02005-0/fulltext?referrer=https%3A%2F%2Fpubmed.ncbi.nlm.nih.gov%2F
16344072	Gastroenterology	Liver gene expression signature of mild fibrosis in patients with chronic hepatitis C.	2005-12-01	17.373	liver	https://www.gastrojournal.org/article/S0016-5085(05)01794-4/fulltext?referrer=https%3A%2F%2Fpubmed.ncbi.nlm.nih.gov%2F
16230072	Gastroenterology	The risk of missed gastroesophageal cancer diagnoses in users and nonusers of antisecretory medication.	2005-10-01	17.373	gastrci	https://www.gastrojournal.org/article/S0016-5085(05)01392-2/fulltext?referrer=https%3A%2F%2Fpubmed.ncbi.nlm.nih.gov%2F
16230077	Gastroenterology	CXCR4 expression increases liver and lung metastasis in a mouse model of pancreatic cancer.	2005-10-01	17.373	pancreatic	https://www.gastrojournal.org/article/S0016-5085(05)01335-1/fulltext?referrer=https%3A%2F%2Fpubmed.ncbi.nlm.nih.gov%2F
16230087	Gastroenterology	Pancreatic cancer: novel approaches to diagnosis and therapy.	2005-10-01	17.373	pancreatic	https://www.gastrojournal.org/article/S0016-5085(05)01751-8/fulltext?referrer=https%3A%2F%2Fpubmed.ncbi.nlm.nih.gov%2F
16012945	Gastroenterology	The Ras effector RASSF2 is a novel tumor-suppressor gene in human colorectal cancer.	2005-07-01	17.373	colorectal	https://www.gastrojournal.org/article/S0016-5085(05)00574-3/fulltext?referrer=https%3A%2F%2Fpubmed.ncbi.nlm.nih.gov%2F
16143127	Gastroenterology	Gene-expression profiling predicts recurrence in Dukes' C colorectal cancer.	2005-09-01	17.373	colorectal	https://www.gastrojournal.org/article/S0016-5085(05)01354-5/fulltext?referrer=https%3A%2F%2Fpubmed.ncbi.nlm.nih.gov%2F
15887124	Gastroenterology	Familial mutations in PMS2 can cause autosomal dominant hereditary nonpolyposis colorectal cancer.	2005-05-01	17.373	colorectal	https://www.gastrojournal.org/article/S0016-5085(05)00688-8/fulltext?referrer=https%3A%2F%2Fpubmed.ncbi.nlm.nih.gov%2F
16083736	Gastroenterology	A new platform for gene discovery in pancreatic cancer.	2005-08-01	17.373	pancreatic	https://www.gastrojournal.org/article/S0016-5085(05)01344-2/fulltext?referrer=https%3A%2F%2Fpubmed.ncbi.nlm.nih.gov%2F
16083698	Gastroenterology	Cancer risk in hereditary nonpolyposis colorectal cancer syndrome: later age of onset.	2005-08-01	17.373	colorectal	https://www.gastrojournal.org/article/S0016-5085(05)00881-4/fulltext?referrer=https%3A%2F%2Fpubmed.ncbi.nlm.nih.gov%2F
16285957	Gastroenterology	Galectin-3 modulates MUC2 mucin expression in human colon cancer cells at the level of transcription via AP-1 activation.	2005-11-01	17.373	colon	https://www.gastrojournal.org/article/S0016-5085(05)01786-5/fulltext?referrer=https%3A%2F%2Fpubmed.ncbi.nlm.nih.gov%2F
15887099	Gastroenterology	Immunohistochemical analysis reveals high frequency of PMS2 defects in colorectal cancer.	2005-05-01	17.373	colorectal	https://www.gastrojournal.org/article/S0016-5085(05)00168-X/fulltext?referrer=https%3A%2F%2Fpubmed.ncbi.nlm.nih.gov%2F
15765400	Gastroenterology	REG Ialpha protein may function as a trophic and/or anti-apoptotic factor in the development of gastric cancer.	2005-03-01	17.373	gastric	https://www.gastrojournal.org/article/S0016-5085(04)02348-0/fulltext?referrer=https%3A%2F%2Fpubmed.ncbi.nlm.nih.gov%2F
16285940	Gastroenterology	MLH1 germline epimutations as a factor in hereditary nonpolyposis colorectal cancer.	2005-11-01	17.373	colorectal	https://www.gastrojournal.org/article/S0016-5085(05)01787-7/fulltext?referrer=https%3A%2F%2Fpubmed.ncbi.nlm.nih.gov%2F
16143142	Gastroenterology	Defective DNA mismatch repair determines a characteristic transcriptional profile in proximal colon cancers.	2005-09-01	17.373	colon	https://www.gastrojournal.org/article/S0016-5085(05)01130-3/fulltext?referrer=https%3A%2F%2Fpubmed.ncbi.nlm.nih.gov%2F
16344060	Gastroenterology	A new method for isolating colonocytes from naturally evacuated feces and its clinical application to colorectal cancer diagnosis.	2005-12-01	17.373	colorectal	https://www.gastrojournal.org/article/S0016-5085(05)02018-4/fulltext?referrer=https%3A%2F%2Fpubmed.ncbi.nlm.nih.gov%2F
14699506	Gastroenterology	Prolonged and inducible transgene expression in the liver using gutless adenovirus: a potential therapy for liver cancer.	2004-01-01	17.373	liver	https://www.gastrojournal.org/article/S0016-5085(03)01767-0/fulltext?referrer=https%3A%2F%2Fpubmed.ncbi.nlm.nih.gov%2F
15188178	Gastroenterology	Activin A stimulates vascular endothelial growth factor gene transcription in human hepatocellular carcinoma cells.	2004-06-01	17.373	liver	https://www.gastrojournal.org/article/S0016-5085(04)00377-4/fulltext?referrer=https%3A%2F%2Fpubmed.ncbi.nlm.nih.gov%2F
12145813	Gastroenterology	Gene therapy by intrahepatic and intratumoral trafficking of p53-VP22 induces regression of liver tumors.	2002-08-01	17.373	liver	https://www.gastrojournal.org/article/S0016-5085(02)00138-5/fulltext?referrer=https%3A%2F%2Fpubmed.ncbi.nlm.nih.gov%2F
11781281	Gastroenterology	Oncogenic beta-catenin and MMP-7 (matrilysin) cosegregate in late-stage clinical colon cancer.	2002-01-01	17.373	colon	https://www.gastrojournal.org/article/S0016-5085(02)43173-3/fulltext?referrer=https%3A%2F%2Fpubmed.ncbi.nlm.nih.gov%2F
11984531	Gastroenterology	Novel genes and functional relationships in the adult mouse gastrointestinal tract identified by microarray analysis.	2002-05-01	17.373	gastric	https://www.gastrojournal.org/article/S0016-5085(02)49036-1/fulltext?referrer=https%3A%2F%2Fpubmed.ncbi.nlm.nih.gov%2F
12404231	Gastroenterology	CDX2 regulates liver intestine-cadherin expression in normal and malignant colon epithelium and intestinal metaplasia.	2002-11-01	17.373	colon	https://www.gastrojournal.org/article/S0016-5085(02)00290-1/fulltext?referrer=https%3A%2F%2Fpubmed.ncbi.nlm.nih.gov%2F
12360467	Gastroenterology	Aberrant expression of MUC5AC and MUC6 gastric mucins and sialyl Tn antigen in intraepithelial neoplasms of the pancreas.	2002-10-01	17.373	gastric	https://www.gastrojournal.org/article/S0016-5085(02)00210-X/fulltext?referrer=https%3A%2F%2Fpubmed.ncbi.nlm.nih.gov%2F
11910346	Gastroenterology	Hereditary nonpolyposis colorectal cancer in young colorectal cancer patients: high-risk clinic versus population-based registry.	2002-04-01	17.373	colorectal	https://www.gastrojournal.org/article/S0016-5085(02)80505-4/fulltext?referrer=https%3A%2F%2Fpubmed.ncbi.nlm.nih.gov%2F
11729113	Gastroenterology	Up-regulation of cyclooxygenase 2 gene expression correlates with tumor angiogenesis in human colorectal cancer.	2001-12-01	17.373	colorectal	https://www.gastrojournal.org/article/S0016-5085(01)96357-7/fulltext?referrer=https%3A%2F%2Fpubmed.ncbi.nlm.nih.gov%2F
11208729	Gastroenterology	Transcription of SST2 somatostatin receptor gene in human pancreatic cancer cells is altered by single nucleotide promoter polymorphism.	2001-01-01	17.373	pancreatic	https://www.gastrojournal.org/article/S0016-5085(01)08604-8/fulltext?referrer=https%3A%2F%2Fpubmed.ncbi.nlm.nih.gov%2F
11208715	Gastroenterology	Butyric acid induces apoptosis by up-regulating Bax expression via stimulation of the c-Jun N-terminal kinase/activation protein-1 pathway in human colon cancer cells.	2001-01-01	17.373	colon	https://www.gastrojournal.org/article/S0016-5085(01)98906-1/fulltext?referrer=https%3A%2F%2Fpubmed.ncbi.nlm.nih.gov%2F
10982763	Gastroenterology	Somatic mutations of the trefoil factor family 1 gene in gastric cancer.	2000-09-01	17.373	gastric	https://www.gastrojournal.org/article/S0016-5085(00)76266-4/fulltext?referrer=https%3A%2F%2Fpubmed.ncbi.nlm.nih.gov%2F
31023703	Blood	A niche-dependent myeloid transcriptome signature defines dormant myeloma cells.	2019-07-04	17.543	myeloma	https://ashpublications.org/blood/article/134/1/30/260664/A-niche-dependent-myeloid-transcriptome-signature
33150374	Blood	Progression signature underlies clonal evolution and dissemination of multiple myeloma.	2020-11-04	17.543	myeloma	https://ashpublications.org/blood/article-abstract/doi/10.1182/blood.2020005885/474075/Progression-signature-underlies-clonal-evolution?redirectedFrom=fulltext
28978570	Blood	Enhancer profiling identifies critical cancer genes and characterizes cell identity in adult T-cell leukemia.	2017-11-23	17.543	leukemia	https://www.ncbi.nlm.nih.gov/pmc/articles/PMC5701524/
30181176	Blood	Altered patterns of global protein synthesis and translational fidelity in RPS15-mutated chronic lymphocytic leukemia.	2018-11-29	17.543	leukemia	https://www.ncbi.nlm.nih.gov/pmc/articles/PMC6410914/
29769262	Blood	A gene signature that distinguishes conventional and leukemic nonnodal mantle cell lymphoma helps predict outcome.	2018-07-26	17.543	leukemia	https://www.ncbi.nlm.nih.gov/pmc/articles/PMC6071558/
29653964	Blood	TRRAP is essential for regulating the accumulation of mutant and wild-type p53 in lymphoma.	2018-06-21	17.543	lymphoma	https://ashpublications.org/blood/article/131/25/2789/37161/TRRAP-is-essential-for-regulating-the-accumulation
28801451	Blood	Adult high-grade B-cell lymphoma with Burkitt lymphoma signature: genomic features and potential therapeutic targets.	2017-10-19	17.543	lymphoma	https://www.ncbi.nlm.nih.gov/pmc/articles/PMC5649549/
29217648	Blood	The interaction of ENL with PAF1 mitigates polycomb silencing and facilitates murine leukemogenesis.	2018-02-08	17.543	leukemia	https://www.sciencedirect.com/science/article/pii/S0006497120324927?via%3Dihub
29760161	Blood	CTCF boundary remodels chromatin domain and drives aberrant HOX gene transcription in acute myeloid leukemia.	2018-08-23	17.543	leukemia	https://www.ncbi.nlm.nih.gov/pmc/articles/PMC6107877/
25852055	Blood	Characteristic repartition of monocyte subsets as a diagnostic signature of chronic myelomonocytic leukemia.	2015-06-04	17.543	leukemia	https://www.ncbi.nlm.nih.gov/pmc/articles/PMC4497970/
24786457	Blood	The RHOA G17V gene mutation occurs frequently in peripheral T-cell lymphoma and is associated with a characteristic molecular signature.	2014-05-01	17.543	lymphoma	https://ashpublications.org/blood/article/123/18/2893/32500/The-RHOA-G17V-gene-mutation-occurs-frequently-in
25006128	Blood	A distinct glucose metabolism signature of acute myeloid leukemia with prognostic value.	2014-09-04	17.543	leukemia	https://www.ncbi.nlm.nih.gov/pmc/articles/PMC5726328/
25480661	Blood	BRAF inhibitors reverse the unique molecular signature and phenotype of hairy cell leukemia and exert potent antileukemic activity.	2015-02-19	17.543	leukemia	https://www.ncbi.nlm.nih.gov/pmc/articles/PMC4366655/
23699600	Blood	Global methylation analysis identifies prognostically important epigenetically inactivated tumor suppressor genes in multiple myeloma.	2013-07-11	17.543	blood	https://www.ncbi.nlm.nih.gov/pmc/articles/PMC3709654/
22039254	Blood	A shared gene expression signature in mouse models of EBV-associated and non-EBV-associated Burkitt lymphoma.	2011-12-22	17.543	lymphoma	https://www.ncbi.nlm.nih.gov/pmc/articles/PMC3245207/
22496163	Blood	Epigenetic reprogramming reverses the relapse-specific gene expression signature and restores chemosensitivity in childhood B-lymphoblastic leukemia.	2012-05-31	17.543	leukemia	https://www.ncbi.nlm.nih.gov/pmc/articles/PMC3369610/
22955918	Blood	Gene expression profiling of microdissected Hodgkin Reed-Sternberg cells correlates with treatment outcome in classical Hodgkin lymphoma.	2012-10-25	17.543	lymphoma	https://ashpublications.org/blood/article/120/17/3530/30624/Gene-expression-profiling-of-microdissected
22308288	Blood	CD20-specific adoptive immunotherapy for lymphoma using a chimeric antigen receptor with both CD28 and 4-1BB domains: pilot clinical trial results.	2012-04-26	17.543	lymphoma	https://www.ncbi.nlm.nih.gov/pmc/articles/PMC3350361/
22110251	Blood	Nodal marginal zone lymphoma: gene expression and miRNA profiling identify diagnostic markers and potential therapeutic targets.	2012-01-19	17.543	lymphoma	https://www.sciencedirect.com/science/article/pii/S0006497120409516?via%3Dihub
23091298	Blood	Targeted genomic sequencing of pediatric Burkitt lymphoma identifies recurrent alterations in antiapoptotic and chromatin-remodeling genes.	2012-12-20	17.543	lymphoma	https://www.ncbi.nlm.nih.gov/pmc/articles/PMC3537311/
21088137	Blood	Genomic profiling combined with gene expression profiling in primary central nervous system lymphoma.	2011-01-27	17.543	lymphoma	https://www.sciencedirect.com/science/article/pii/S0006497120586059?via%3Dihub
20421449	Blood	Pathway discovery in mantle cell lymphoma by integrated analysis of high-resolution gene expression and copy number profiling.	2010-08-12	17.543	lymphoma	https://www.ncbi.nlm.nih.gov/pmc/articles/PMC2924229/
20472833	Blood	EGR-1 activation by EGF inhibits MMP-9 expression and lymphoma growth.	2010-08-05	17.543	lymphoma	https://www.sciencedirect.com/science/article/pii/S0006497120346711?via%3Dihub
20699438	Blood	Identification of novel cluster groups in pediatric high-risk B-precursor acute lymphoblastic leukemia with gene expression profiling: correlation with genome-wide DNA copy number alterations, clinical characteristics, and outcome.	2010-12-02	17.543	leukemia	https://www.ncbi.nlm.nih.gov/pmc/articles/PMC3321747/
20086245	Blood	microRNA expression profile and identification of miR-29 as a prognostic marker and pathogenetic factor by targeting CDK6 in mantle cell lymphoma.	2010-04-01	17.543	lymphoma	https://www.ncbi.nlm.nih.gov/pmc/articles/PMC2852365/
20656931	Blood	FLT3 internal tandem duplication associates with adverse outcome and gene- and microRNA-expression signatures in patients 60 years of age or older with primary cytogenetically normal acute myeloid leukemia: a Cancer and Leukemia Group B study.	2010-11-04	17.543	leukemia	https://www.ncbi.nlm.nih.gov/pmc/articles/PMC2981481/
20841507	Blood	BAALC and ERG expression levels are associated with outcome and distinct gene and microRNA expression profiles in older patients with de novo cytogenetically normal acute myeloid leukemia: a Cancer and Leukemia Group B study.	2010-12-16	17.543	leukemia	https://www.ncbi.nlm.nih.gov/pmc/articles/PMC3031412/
20522712	Blood	High VEGFC expression is associated with unique gene expression profiles and predicts adverse prognosis in pediatric and adult acute myeloid leukemia.	2010-09-09	17.543	leukemia	https://www.sciencedirect.com/science/article/pii/S0006497120330299?via%3Dihub
20610814	Blood	DNA methylation signatures define molecular subtypes of diffuse large B-cell lymphoma.	2010-11-18	17.543	lymphoma	https://www.ncbi.nlm.nih.gov/pmc/articles/PMC2827467/
20442368	Blood	Mutations of the Wilms tumor 1 gene (WT1) in older patients with primary cytogenetically normal acute myeloid leukemia: a Cancer and Leukemia Group B study.	2010-08-05	17.543	leukemia	https://www.ncbi.nlm.nih.gov/pmc/articles/PMC2918333/
20664054	Blood	An epigenetic chromatin remodeling role for NFATc1 in transcriptional regulation of growth and survival genes in diffuse large B-cell lymphomas.	2010-11-11	17.543	lymphoma	https://www.ncbi.nlm.nih.gov/pmc/articles/PMC2981542/
20519630	Blood	KLF4 is a tumor suppressor in B-cell non-Hodgkin lymphoma and in classic Hodgkin lymphoma.	2010-09-02	17.543	lymphoma	https://ashpublications.org/blood/article/116/9/1469/103908/KLF4-is-a-tumor-suppressor-in-B-cell-non-Hodgkin
20651072	Blood	Heat shock protein 90 regulates the expression of Wilms tumor 1 protein in myeloid leukemias.	2010-11-25	17.543	leukemia	https://www.ncbi.nlm.nih.gov/pmc/articles/PMC2996117/
20724538	Blood	Olfactomedin 4 is a novel target gene of retinoic acids and 5-aza-2'-deoxycytidine involved in human myeloid leukemia cell growth, differentiation, and apoptosis.	2010-12-02	17.543	leukemia	https://www.ncbi.nlm.nih.gov/pmc/articles/PMC3012588/
20736456	Blood	Immunoblastic morphology but not the immunohistochemical GCB/nonGCB classifier predicts outcome in diffuse large B-cell lymphoma in the RICOVER-60 trial of the DSHNHL.	2010-12-02	17.543	lymphoma	https://ashpublications.org/blood/article/116/23/4916/28355/Immunoblastic-morphology-but-not-the
20065290	Blood	High BAALC expression predicts chemoresistance in adult B-precursor acute lymphoblastic leukemia.	2010-05-06	17.543	leukemia	https://ashpublications.org/blood/article/115/18/3737/27324/High-BAALC-expression-predicts-chemoresistance-in
20956803	Blood	Bortezomib resistance in mantle cell lymphoma is associated with plasmacytic differentiation.	2011-01-13	17.543	lymphoma	https://www.ncbi.nlm.nih.gov/pmc/articles/PMC3031479/
20427703	Blood	Genomewide DNA methylation analysis reveals novel targets for drug development in mantle cell lymphoma.	2010-08-19	17.543	lymphoma	https://www.ncbi.nlm.nih.gov/pmc/articles/PMC2938124/
21190993	Blood	Evi-1 is a transcriptional target of mixed-lineage leukemia oncoproteins in hematopoietic stem cells.	2011-06-09	17.543	leukemia	https://ashpublications.org/blood/article/117/23/6304/22306/Evi-1-is-a-transcriptional-target-of-mixed-lineage
20197552	Blood	Acquired resistance to ABT-737 in lymphoma cells that up-regulate MCL-1 and BFL-1.	2010-04-22	17.543	lymphoma	https://www.ncbi.nlm.nih.gov/pmc/articles/PMC2858493/
21135260	Blood	Gene profiling of Graffi murine leukemia virus-induced lymphoid leukemias: identification of leukemia markers and Fmn2 as a potential oncogene.	2011-02-10	17.543	leukemia	https://ashpublications.org/blood/article/117/6/1899/28607/Gene-profiling-of-Graffi-murine-leukemia-virus
20185581	Blood	Defective ubiquitin-mediated degradation of antiapoptotic Bfl-1 predisposes to lymphoma.	2010-04-29	17.543	lymphoma	https://www.ncbi.nlm.nih.gov/pmc/articles/PMC2867266/
20876853	Blood	Complete characterization of the microRNAome in a patient with acute myeloid leukemia.	2010-12-09	17.543	leukemia	https://www.ncbi.nlm.nih.gov/pmc/articles/PMC3012545/
20952689	Blood	Cytokine polymorphisms in Th1/Th2 pathway genes, body mass index, and risk of non-Hodgkin lymphoma.	2011-01-13	17.543	lymphoma	https://www.ncbi.nlm.nih.gov/pmc/articles/PMC3031482/
20538790	Blood	Notch1 as a potential therapeutic target in cutaneous T-cell lymphoma.	2010-10-07	17.543	lymphoma	https://ashpublications.org/blood/article/116/14/2504/27605/Notch1-as-a-potential-therapeutic-target-in
20164467	Blood	Vascular endothelial growth factor stimulates protein kinase CbetaII expression in chronic lymphocytic leukemia cells.	2010-06-03	17.543	leukemia	https://ashpublications.org/blood/article/115/22/4447/27364/Vascular-endothelial-growth-factor-stimulates
21045196	Blood	High IGSF4 expression in pediatric M5 acute myeloid leukemia with t(9;11)(p22;q23).	2011-01-20	17.543	leukemia	https://ashpublications.org/blood/article/117/3/928/125664/High-IGSF4-expression-in-pediatric-M5-acute
20844236	Blood	HGAL, a germinal center specific protein, decreases lymphoma cell motility by modulation of the RhoA signaling pathway.	2010-12-09	17.543	lymphoma	https://www.ncbi.nlm.nih.gov/pmc/articles/PMC3012539/
19965671	Blood	Molecular signatures to improve diagnosis in peripheral T-cell lymphoma and prognostication in angioimmunoblastic T-cell lymphoma.	2010-02-04	17.543	lymphoma	https://www.ncbi.nlm.nih.gov/pmc/articles/PMC2817630/
20479282	Blood	A molecular risk score based on 4 functional pathways for advanced classical Hodgkin lymphoma.	2010-08-26	17.543	lymphoma	https://ashpublications.org/blood/article/116/8/e12/27916/A-molecular-risk-score-based-on-4-functional
19837975	Blood	A gene expression signature of CD34+ cells to predict major cytogenetic response in chronic-phase chronic myeloid leukemia patients treated with imatinib.	2010-01-14	17.543	leukemia	https://ashpublications.org/blood/article/115/14/2835/27297/Gene-expression-profiling-based-dissection-of-MLL
20032505	Blood	Gene expression profiling-based dissection of MLL translocated and MLL germline acute lymphoblastic leukemia in infants.	2010-04-08	17.543	leukemia	https://ashpublications.org/blood/article/115/14/2835/27297/Gene-expression-profiling-based-dissection-of-MLL
19666867	Blood	Breast cancer-associated Abraxas mutation disrupts nuclear localization and DNA damage response functions.	2009-10-01	17.543	breast	https://ashpublications.org/blood/article/114/14/3001/107863/Gene-expression-profiling-of-minimally
19755675	Blood	Gene expression-based classification and regulatory networks of pediatric acute lymphoblastic leukemia.	2009-11-12	17.543	leukemia	https://ashpublications.org/blood/article/114/20/4486/26683/Gene-expression-based-classification-and
19880498	Blood	Gene expression classifiers for relapse-free survival and minimal residual disease improve risk classification and outcome prediction in pediatric B-precursor acute lymphoblastic leukemia.	2010-02-18	17.543	leukemia	https://www.ncbi.nlm.nih.gov/pmc/articles/PMC2826761/
19171880	Blood	Double CEBPA mutations, but not single CEBPA mutations, define a subgroup of acute myeloid leukemia with a distinctive gene expression profile that is uniquely associated with a favorable outcome.	2009-03-26	17.543	leukemia	https://www.gastrojournal.org/article/S0016-5085(09)01943-X/fulltext?referrer=https%3A%2F%2Fpubmed.ncbi.nlm.nih.gov%2F
19965641	Blood	Down syndrome acute lymphoblastic leukemia, a highly heterogeneous disease in which aberrant expression of CRLF2 is associated with mutated JAK2: a report from the International BFM Study Group.	2010-02-04	17.543	leukemia	https://ashpublications.org/blood/article/115/5/1006/26655/Down-syndrome-acute-lymphoblastic-leukemia-a
19636063	Blood	A pluripotency signature predicts histologic transformation and influences survival in follicular lymphoma patients.	2009-10-08	17.543	lymphoma	https://www.ncbi.nlm.nih.gov/pmc/articles/PMC2759646/
19965620	Blood	Gene expression profiling identifies emerging oncogenic pathways operating in extranodal NK/T-cell lymphoma, nasal type.	2010-02-11	17.543	lymphoma	https://www.ncbi.nlm.nih.gov/pmc/articles/PMC2826234/
19179477	Blood	Elevated expression of the leukemia-associated antigen SSX2IP predicts survival in acute myeloid leukemia patients who lack detectable cytogenetic rearrangements.	2009-01-29	17.543	leukemia	https://ashpublications.org/blood/article/113/5/1203/25630/Elevated-expression-of-the-leukemia-associated
19218548	Blood	Aberrant expression of the homeobox gene CDX2 in pediatric acute lymphoblastic leukemia.	2009-04-23	17.543	leukemia	https://ashpublications.org/blood/article/113/17/4049/25615/Aberrant-expression-of-the-homeobox-gene-CDX2-in
19717645	Blood	Karyotype-specific microRNA signature in chronic lymphocytic leukemia.	2009-10-29	17.543	leukemia	https://www.ncbi.nlm.nih.gov/pmc/articles/PMC2773482/
19965632	Blood	Association of high-level MCL-1 expression with in vitro and in vivo prednisone resistance in MLL-rearranged infant acute lymphoblastic leukemia.	2010-02-04	17.543	leukemia	https://ashpublications.org/blood/article/115/5/1018/26660/Association-of-high-level-MCL-1-expression-with-in
19641190	Blood	Deregulated expression of cytokine receptor gene, CRLF2, is involved in lymphoid transformation in B-cell precursor acute lymphoblastic leukemia.	2009-09-24	17.543	leukemia	https://ashpublications.org/blood/article/114/13/2688/26369/Deregulated-expression-of-cytokine-receptor-gene
19332766	Blood	A mouse model for chronic lymphocytic leukemia based on expression of the SV40 large T antigen.	2009-07-02	17.543	leukemia	https://ashpublications.org/blood/article/114/1/119/26067/A-mouse-model-for-chronic-lymphocytic-leukemia
19211935	Blood	MicroRNA-29b induces global DNA hypomethylation and tumor suppressor gene reexpression in acute myeloid leukemia by targeting directly DNMT3A and 3B and indirectly DNMT1.	2009-06-18	17.543	leukemia	https://www.ncbi.nlm.nih.gov/pmc/articles/PMC2710934/
19855078	Blood	Specific promoter methylation identifies different subgroups of MLL-rearranged infant acute lymphoblastic leukemia, influences clinical outcome, and provides therapeutic options.	2009-12-24	17.543	leukemia	https://ashpublications.org/blood/article/114/27/5490/26555/Specific-promoter-methylation-identifies-different
19471018	Blood	Follicular lymphomas with and without translocation t(14;18) differ in gene expression profiles and genetic alterations.	2009-07-23	17.543	lymphoma	https://www.ncbi.nlm.nih.gov/pmc/articles/PMC2716022/
19349622	Blood	Changes in gene expression of granulocytes during in vivo granulocyte colony-stimulating factor/dexamethasone mobilization for transfusion purposes.	2009-06-04	17.543	colon	https://ashpublications.org/blood/article/113/23/5979/25920/Changes-in-gene-expression-of-granulocytes-during
19654405	Blood	The derivation of diagnostic markers of chronic myeloid leukemia progression from microarray data.	2009-10-08	17.543	leukemia	https://www.ncbi.nlm.nih.gov/pmc/articles/PMC2759651/
19171877	Blood	Expression of the leukemia oncogene Lmo2 is controlled by an array of tissue-specific elements dispersed over 100 kb and bound by Tal1/Lmo2, Ets, and Gata factors.	2009-06-04	17.543	leukemia	https://ashpublications.org/blood/article/113/23/5783/25924/Expression-of-the-leukemia-oncogene-Lmo2-is
19745066	Blood	Chronic lymphocytic leukemia: interplay between noncoding RNAs and protein-coding genes.	2009-11-26	17.543	leukemia	https://www.ncbi.nlm.nih.gov/pmc/articles/PMC2786287/
20007543	Blood	Interconnecting molecular pathways in the pathogenesis and drug sensitivity of T-cell acute lymphoblastic leukemia.	2010-03-04	17.543	leukemia	https://www.ncbi.nlm.nih.gov/pmc/articles/PMC2832805/
19710498	Blood	Peripheral blood T cells in acute myeloid leukemia (AML) patients at diagnosis have abnormal phenotype and genotype and form defective immune synapses with AML blasts.	2009-10-29	17.543	leukemia	https://www.ncbi.nlm.nih.gov/pmc/articles/PMC2773481/
19234145	Blood	Enhanced expression of p210BCR/ABL and aberrant expression of Zfp423/ZNF423 induce blast crisis of chronic myelogenous leukemia.	2009-05-07	17.543	leukemia	https://ashpublications.org/blood/article/113/19/4702/25972/Enhanced-expression-of-p210BCR-ABL-and-aberrant
19589926	Blood	Identification and molecular characterization of recurrent genomic deletions on 7p12 in the IKZF1 gene in a large cohort of BCR-ABL1-positive acute lymphoblastic leukemia patients: on behalf of Gruppo Italiano Malattie Ematologiche dell'Adulto Acute Leukemia Working Party (GIMEMA AL WP).	2009-09-03	17.543	leukemia	https://ashpublications.org/blood/article/114/10/2159/25778/Identification-and-molecular-characterization-of
19168792	Blood	Genome-wide epigenetic analysis delineates a biologically distinct immature acute leukemia with myeloid/T-lymphoid features.	2009-03-19	17.543	leukemia	https://www.ncbi.nlm.nih.gov/pmc/articles/PMC2945920/
19122120	Blood	Differential gene expression in central nervous system lymphoma.	2009-01-01	17.543	lymphoma	https://www.ncbi.nlm.nih.gov/pmc/articles/PMC2614638/
19625707	Blood	Determining the rise in BCR-ABL RNA that optimally predicts a kinase domain mutation in patients with chronic myeloid leukemia on imatinib.	2009-09-24	17.543	leukemia	https://www.ncbi.nlm.nih.gov/pmc/articles/PMC2756120/
[truncated: 838 more rows]

## Sheet: Sheet 3 All collected datsets
GEO accession ID	Type of Cancer	Link to the article
GSE2034	Breast	https://www.ncbi.nlm.nih.gov/pmc/articles/PMC3199323/
GSE54323	Breast	https://www.ncbi.nlm.nih.gov/pmc/articles/PMC4351690/
[truncated: 223 more rows]

## Sheet: Sheet 4 All analyzed datasets
Type of Cancer	GEO accession ID	Year of the dataset	PMID of the signature	Link to the article
[truncated: 105 more rows]
