# Supplementary material for: NetRank Recovers Known Cancer Hallmark Genes as Universal Biomarker Signature for Cancer Outcome Prediction
Source: Front Bioinform. 2022 Mar 23;2:780229. doi: 10.3389/fbinf.2022.780229 (PMC9580863; doi:10.3389/fbinf.2022.780229)
Supplement: Supplementary file 4 [file DataSheet2.xlsx]

## Sheet: Sheet 1 Data
Type of Cancer	GEO accession ID	Year of the dataset	Number of samples	Number of ProbIDs	ProbID	Organism	Phenotype	PMID	PMCID	Author_signature(length)	Author_signature(gene)
Breast	GSE2034	2005	286	22283	[HG-U133A] Affymetrix Human Genome U133A Array	human	remission/relapse	22388088		182	['MUC19 ', 'PCDH11X', 'SGCB', 'ZSCAN12', 'ID4 ', 'ZIC3 ', 'CPVL', 'HLA-A ', 'MCOLN3', 'SPATA18 ', 'TMEM45A', 'GNAL ', 'CYBRD1 ', 'TSPAN7', 'ZEB1 ', 'CNTLN ', 'NEFL ', 'CENPV ', 'ARL6 ', 'HPRT1', 'LRRC34 ', 'PDPN', 'BEND7', 'SLC16A10', 'FAM27E1', 'PLEKHA1 ', 'HERC5', 'CHIC1', 'PHF6', 'ELOVL4', 'ANTXR1 ', 'PRAME ', 'SCML1 ', 'CLIP4 ', 'CECR2', 'CNOT10', 'IGF2BP3', 'NAP1L3 ', 'GPC3', 'KIAA1804', 'DG…
Breast	GSE54323	2015	29	54675	[HG-U133_Plus_2] Affymetrix Human Genome U133 Plus 2.0 Array	human	treatment-effect	no author signature included		no author signature included
Breast	GSE53752	2014	76	20140	Agilent-012097 Human 1A Microarray (V2) G4110B	human	cancerVSnonCancer	25888956	PMC4351690	1	['CCNG2']
Breast	GSE22226	2012	130	44290	Agilent-012391 Whole Human Genome Oligo Microarray G4112A (Feature Number version); Agilent-014850 Whole Human Genome Microarray 4x44K G4112F (Feature Number version)	human	grading/stage	26950360	PMC4892846	6	['PGC-1', 'BBOX1', 'FASN', 'ACC1', 'ACACB', 'pACC1/2']
Breast	GSE25066	2011	508	22283	[HG-U133A] Affymetrix Human Genome U133A Array	human	grading/stage	24053408	PMC3849355	26	['ANO1', 'CACNA1D', 'CACNA2D1', 'CACNA2D2', 'CLIC1', 'CLIC4', 'CLIC5', 'GLRB', 'KCNAB2', 'KCND3', 'KCNE4', 'KCNK1', 'KCNMA1', 'KCNN4', 'P2RX4', 'PKD1', 'PKD2', 'SCN1B', 'SCN7A', 'SCNN1A', 'TPCN1', 'TRPC1', 'TRPM4', 'VDAC1', 'VDAC2', 'VDAC3']
Breast	GSE9574	2007	29	22283	[HG-U133A] Affymetrix Human Genome U133A Array	human	treatment-effect	18058819		105	['FOS1', 'FOSB1', '?JUN1', 'JUNB1', 'JUND1', 'ATF3', 'KLF4', 'KLF6', 'KLF101', 'KLF111', 'NR4A11', 'NR4A21', 'NR4A31', 'ZFP36', 'ZFP36L2', 'ZNF232', 'ZNF451', 'BHLHB2', 'BTG21', 'EGR11', 'HEY2', 'ILF3', 'NFIL3', 'PNRC1', 'SAFB2', 'SFPQ', 'SPDEF', 'CD69', 'CXCL1', 'CXCL2', 'CCL2', 'PBEF1', 'HIST2H2BE', 'H3F3B', 'EIF1', 'EIF5', 'EIF4A1', 'DUSP1', 'DUSP2', 'PTP4A1', 'FANCG', 'GADD45B', 'YWHAZ', 'CCN…
Breast	GSE14020	2009	29	54675	[HG-U133A] Affymetrix Human Genome U133A Array; [HG-U133_Plus_2] Affymetrix Human Genome U133 Plus 2.0 Array	human	metastasis Localization	19573813	PMC2749247	5	['CXCL12', 'IGF1', 'PDGFA', 'TGFB1', 'VEGFC']
Breast	GSE21422	2011	19	54675	[HG-U133_Plus_2] Affymetrix Human Genome U133 Plus 2.0 Array	human	cancerVSnonCancer	21314937	PMC3045364	7	['MUC1', 'SPP1', 'RRM2', 'FOXM1', 'EXO1', 'DEPDC1', 'NUSAP1']
Breast	GSE21444	2011	40	45101	[Mouse430_2] Affymetrix Mouse Genome 430 2.0 Array	mouse	cancerVSnonCancer	21314937	PMC3045364	185	['ANLN', 'ARHGAP11A', 'ASPM', 'AURKA', 'AURKB', 'BC006965', 'BIRC5', 'BNIPL', 'BRCA1', 'BUB1', 'BUB1B', 'CAR12', 'CAR2', 'CAR6', 'CCNA2', 'CCNB1', 'CCNB1-RS1', 'EG434175', 'CCNB2', 'CCNF', 'CDC20', 'CDC25C', 'CDC6', 'CDCA2', 'CDCA3', 'CDCA5', 'CDCA8', 'CDC2A', 'CDT1', 'CENPE', 'CENPF', 'CENPI', 'CENPK', 'CENPN', 'CENPP', 'APITD1', 'CEP55', 'CHAF1B', 'CHEK1', 'CKAP2', 'CKAP2L', 'CKS2', 'CLSPN', 'C…
Breast	GSE22820	2011	186	41000	Agilent-014850 Whole Human Genome Microarray 4x44K G4112F	human	cancerVSnonCancer	26142905	PMC4491424	3	['CRABP2', 'FABP5', 'CRABP1']
Breast	GSE1992	2005	88	22575	Agilent-011521 Human 1A Microarray G4110A (Feature Number version); Agilent-012097 Human 1A Microarray (V2) G4110B (Feature Number version); Agilent Human 1A Oligo UNC custom Microarrays	human	subtypes	27001172	PMC4802728	2	['ITGA6', 'HIF1A ']
Breast	GSE3494	2005	251	22283	[HG-U133A] Affymetrix Human Genome U133A Array; [HG-U133B] Affymetrix Human Genome U133B Array	human	p53+or-	24053408	PMC3849355	22	['ANO1', 'CACNA1D', 'CACNA2D1', 'CACNA2D2', 'CLCA2', 'CLIC5', 'CLIC6', 'GLRB', 'KCND3', 'KCNE3', 'KCNE4', 'KCNJ3', 'KCNK1', 'KCNK6', 'KCNMA1', 'KCNN4', 'MCOLN2', 'P2RX4', 'SCN7A', 'SCNN1A', 'TPCN1', 'TRPC1']
Breast	GSE21653	2010	266	54613	[HG-U133_Plus_2] Affymetrix Human Genome U133 Plus 2.0 Array	human	grading/stage	24053408	PMC3849355	30	['ANO1', 'CACNA1D', 'CACNA2D1', 'CACNA2D2', 'CLIC1', 'CLIC4', 'CLIC5', 'CLIC6', 'GLRB', 'KCNAB2', 'KCND3', 'KCNE3', 'KCNE4', 'KCNK1', 'KCNMA1', 'KCNN4', 'MCOLN2', 'P2RX4', 'PKD1', 'PKD2', 'SCN1B', 'SCN7A', 'SCNN1A', 'TPCN1', 'TPCN2', 'TRPC1', 'TRPM4', 'VDAC1', 'VDAC2', 'VDAC3']
Breast	GSE11121	2008	200	22283	[HG-U133A] Affymetrix Human Genome U133A Array	human	grading/stage	24053408	PMC3849355	26	['ANO1', 'CACNA1D', 'CACNA2D1', 'CACNA2D2', 'CLIC1', 'CLIC4', 'CLIC5', 'GLRB', 'KCNAB2', 'KCND3', 'KCNE4', 'KCNK1', 'KCNMA1', 'KCNN4', 'P2RX4', 'PKD1', 'PKD2', 'SCN1B', 'SCN7A', 'SCNN1A', 'TPCN1', 'TRPC1', 'TRPM4', 'VDAC1', 'VDAC2', 'VDAC3']
Breast	GSE20685	2011	327	54627	[HG-U133_Plus_2] Affymetrix Human Genome U133 Plus 2.0 Array	human	grading/stage	24053408	PMC3849355	27	['ANO1', 'CACNA1D', 'CACNA2D1', 'CACNA2D2', 'CLCA2', 'CLIC5', 'CLIC6', 'GLRB', 'KCND3', 'KCNE3', 'KCNE4', 'KCNJ3', 'KCNK1', 'KCNK6', 'KCNMA1', 'KCNN4', 'MCOLN2', 'P2RX4', 'SCN7A', 'SCNN1A', 'TPCN1', 'TRPC1', 'CACNA1A', 'CLIC4', 'GABRP', 'KCNAB2', 'KCNS3']
Breast	GSE40206	2016	80	45015	Agilent-014850 Whole Human Genome Microarray 4x44K G4112F	human	node_status	23767917	PMC3698021	50	['IGFBP2', 'RASD1', 'FBLN1', 'LMO2', 'RP2', 'ID1', 'FN1', 'SMOC2', 'TMCC1', 'F13A1', 'RB1', 'KCTD9', 'SYAP1', 'DCK', 'TPM4', 'IER3', 'HIST1H2BD', 'TLR4', 'TPM1', 'TXNL5', 'AMACR', 'SOX2', 'ACAA2', 'CASP6', 'RARRES2', 'AY227436', 'TBC1D4', 'KLK8', 'NTSR1', 'AF222023', 'STEAP3', 'DLL3', 'SRP46', 'ACCN2', 'F8A1', 'CLYBL', 'SRPRB', 'ARHGEF4', 'STOX2', 'FAM50B', 'KCNN4', 'BCL11A', 'POPDC3', 'CEACAM19'…
Breast	GSE36141	2012	11	19793	[HuGene10stv1_Hs_ENSG] Affymetrix GeneChip Human Gene 1.0 ST Array [Brainarray Version 11.0.1]	human	transfection_with_DDX5_VS_control	22750847	PMC3440546	47	['IGF1R', 'TP53', 'MSH4', 'C10ORF2', 'EREG', 'PMS1', 'NF1B', 'CDC25C', 'NOL8', 'PDGFA', 'PINX1', 'TP73', 'MLH1', 'ORC3L', 'PCNA', 'GINS1', 'POLE2', 'CLSPN', 'DSCC1', 'ORC1L', 'MCM6', 'POLD3', 'NF2', 'TTF1', 'DTL', 'BLM', 'POLE', 'RBM14', 'CHAF1B', 'TBRG1', 'MCM3', 'BRCA2', 'MCM5', 'TOP3B', 'BRCA1', 'CDC6', 'RAD51', 'CDC25A', 'POLA1', 'EXO1', 'RAD17', 'MCM10', 'RFC5', 'RMI1', 'POLA2', 'CDC45', 'CC…
Breast	GSE2990	2006	189	22283	[HG-U133A] Affymetrix Human Genome U133A Array	human	remission/relapse	21741598		10	['BUB1 ', 'C21orf45 ', 'CCNE2 ', 'CENPA ', 'CPSF6 ', 'DEPDC1', 'EPB41L4B ', 'FAM64A', 'NCAPH ', 'WDR67']
Breast	GSE4922	2006	289	22283	[HG-U133A] Affymetrix Human Genome U133A Array; [HG-U133B] Affymetrix Human Genome U133B Array	human	survival	22014575	PMC3199323	142	['STARD7', 'SLC25A5', 'PHB', 'HSPA9', 'HSPA9', 'ATP5O', 'IMMT', 'MDH1', 'PDHA1', 'PDHA1', 'SDHA', 'COX6B1', 'PPIF', 'SAMM50', 'NDUFS3', 'NDUFA6', 'IDH3A', 'IDH3A', 'CTSL1', 'COX7B', 'C14orf2', 'AFG3L2', 'HSPA1A', 'HSPA1B', 'AK1', 'CKMT1B', 'CKMT1A', 'MUT', 'MUT', 'IMPA1', 'NOP16', 'FH', 'NDUFS1', 'TIMM44', 'BAMBI', 'CPT1A', 'CPT1A', 'COX5A', 'HCCS', 'BCL7A', 'BCL7A', 'AURKA', 'MB', 'SMC2', 'ELOVL…
Breast	GSE4779	2008	102	61297	[U133_X3P] Affymetrix Human X3P Array	human	response	19122658		50	['DCN', 'CSPG2', 'CDH11', 'COL3A1', 'FAP', 'SERPINF1', 'FBN1', 'PDGFRL', 'CTSK', 'PRSS11', 'ASPN', 'SPARC', 'COL5A2', 'LOXL1', 'MMP2', 'SPON1', 'SFRP4', 'ITGBL1', 'CALD1', 'COPZ2', 'MFAP2', 'ANGPTL2', 'PLAU', 'COL1A2', 'LRRC17', 'C1QTNF3', 'SNAI2', 'PCOLCE', 'POSTN', 'ECM2', 'FBLN1', 'ADAM12', 'MMP11', 'AEBP1', 'PDGFRB', 'GAS1', 'COL6A3', 'RARRES2', 'COL6A1', 'C1R', 'NDN', 'TGFB3', 'LRP1', 'COL10…
Breast	GSE5847	2007	95	22283	[HG-U133A] Affymetrix Human Genome U133A Array	human	stromaVStumor	19122658		199	['ADA', 'ADSSL1', 'ASNS', 'B2M', 'BCL3', 'CD68', 'CDH15', 'CDH2', 'CFH', 'COL6A1', 'COL6A2', 'CSN3', 'CTSZ', 'CXCL5', 'CXCL6', 'CXCR7', 'CYP1B1', 'DAB2', 'DCN', 'DDR2', 'FMO1', 'GALK1', 'GAS1', 'HIF1A', 'HTRA1', 'IFIT1L', 'IFIT3', 'IFITM3', 'IL11', 'INHBA', 'IRF7', 'ISG15', 'LAMB1', 'MMP12', 'MMP13', 'MMP2', 'MTHFD2', 'PCOLCE', 'PDGFRA', 'PDGFRB', 'PHGDH', 'PLA2G7', 'PMP22', 'PPIC', 'PROCR', 'PTG…
Breast	GSE12237	2009	13	22283	[HG-U133A] Affymetrix Human Genome U133A Array	human	invasiveness/metastasis	19421193	PMC2698953	279	['AGR2 ', 'MMP1', 'ROBO1', 'PCDH7', 'IL13RA2', 'CST1 ', 'SUSD5', 'MAN1A1 ', 'PTGS2 ', 'NAP1L3 ', 'C13orf15 ', 'HIST1H2BC', 'CUGBP2 ', 'LEF1 ', 'PHC1', 'NR3C2', 'CCL20 ', 'TTC15 ', 'NUP160 ', 'SPDEF ', 'CASP1', 'CASP1 ', 'CENTD1 ', 'ARHGDIB', 'ST6GALNAC5 ', 'SERPIND1', 'ODZ3', 'PSG7', 'SERPINI1 ', 'SOX4 ', 'FSCN1 ', 'IGFBP1 ', 'ANGPTL4 ', 'IL18', 'ST3GAL1 ', 'LOC100131795 ', 'GJA1 ', 'GARNL4 ', 'E…
Breast	GSE18229	2010	199	22575	Agilent-011521 Human 1A Microarray G4110A (Feature Number version); Agilent-012097 Human 1A Microarray (V2) G4110B (Feature Number version); Agilent Human 1A Oligo UNC custom Microarrays	human	subtypes	22624713	PMC3603366	17	['LFNG', 'CCND1', 'IFG1R', 'HES1', 'PLAU', 'NOTCH2', 'HES7', 'NOTCH3', 'MFNG', 'NOTCH4', 'DLL1', 'JAG1', 'HEY1', 'HEY2', 'MYC', 'JAG2', 'NOTCH1']
Breast	GSE14017	2009	29	54676	[HG-U133_Plus_2] Affymetrix Human Genome U133 Plus 2.0 Array	human	metastasis Localization	25670079	PMC4325275	59	['COL6A3', 'IGFBP5', 'KRT7', 'SERPINB7', 'KRT81', 'PODXL', 'SERPINH1', 'HES1', 'CCN2', 'CXADR', 'LAMA3', 'CDH1', 'COL4A2', 'PKIA', 'HES1', 'PLOD2', 'PRSS23', 'OSBPL10', 'SERPINB5', 'SORL1', 'INAVA', 'GALNT9', 'COL4A1', 'ATP1B1', 'ADAM19', 'MLLT11', 'IGFBP3', 'NR2F1', 'ITGB5', 'FABP4', 'IGF2BP3', 'CXCL6', 'CREG1', 'COL18A1', 'IL13RA1', 'SHANK3', 'IGFBP4', 'TCF7L2', 'DKK1', 'INHBB', 'PMS2P2', 'RSAD…
Breast	GSE14018	2009	36	22284	[HG-U133A] Affymetrix Human Genome U133A Array	human	metastasis Localization	25670079	PMC4325275	59	['COL6A3', 'IGFBP5', 'KRT7', 'SERPINB7', 'KRT81', 'PODXL', 'SERPINH1', 'HES1', 'CCN2', 'CXADR', 'LAMA3', 'CDH1', 'COL4A2', 'PKIA', 'HES1', 'PLOD2', 'PRSS23', 'OSBPL10', 'SERPINB5', 'SORL1', 'INAVA', 'GALNT9', 'COL4A1', 'ATP1B1', 'ADAM19', 'MLLT11', 'IGFBP3', 'NR2F1', 'ITGB5', 'FABP4', 'IGF2BP3', 'CXCL6', 'CREG1', 'COL18A1', 'IL13RA1', 'SHANK3', 'IGFBP4', 'TCF7L2', 'DKK1', 'INHBB', 'PMS2P2', 'RSAD…
Renal	GSE31610	2011	9	33297	[HuGene-1_0-st] Affymetrix Human Gene 1.0 ST Array [transcript (gene) version]	human	invasiveness/metastasis	no author signature included		no author signature included
Renal	GSE36895	2012	76	54675	[HG-U133_Plus_2] Affymetrix Human Genome U133 Plus 2.0 Array	human	bap1_status	22683710	PMC3788680	2769	['C8orf44 ', 'SGK3', 'LASS2', 'RBCK1', 'C2orf82', 'NT5C3', 'MNX1', 'DYRK1B', 'FAM82B', 'MTHFSD', 'F10', 'IMPA1', 'SREBF1', 'VCPIP1', 'FAM201A', 'TGS1', 'HSD3B7', 'TGS1', 'ARID4B ', 'RBM34', 'NUP210', 'RTEL1', 'TNFRSF6B', 'SNHG6', 'NCOA2', 'ADCY1', 'MYEOV', 'ANKMY1', 'NUP210', 'TRIM33', 'ANKRD18A', 'KIAA1731', 'RBCK1', 'ELAC2', 'CSPP1', 'NBN', 'LOC100505946', 'CDK19', 'HTRA1', 'IDE', 'WHSC2', 'NUP…
Ovarian	GSE23554	2011	28	22283	[HG-U133A] Affymetrix Human Genome U133A Array	human	survival	21849418	PMC3186862	47	['MAP2K2', 'RAF1', 'HRAS', 'SHC1', 'EGFR', 'IRS1', 'PIK3CA', 'PIK3CB', 'PIK3CD', 'RPS6KA1', 'RPS6KA2', 'RPS6KA3', 'BAD', 'BCL2L1', 'BAX', 'AKT1', 'AKT2', 'AKT3', 'GNB1', 'GNB2', 'GNB3', 'GNB5', 'GNG10 ', 'GNG11', 'GNG12', 'GNG13', 'GNG3', 'GNG4', 'GNG5', 'GNG7', 'GNGT1', 'PPM1A', 'PPM1B', 'PPM1D', 'PPM1F', 'PPM1G', 'PPM2C', 'PTPN11', 'GNAS', 'PRKAR1A', 'PRKAR1B', 'PRKAR2A', 'PRKAR2B', 'CDC2', 'PR…
Ovarian	GSE9891	2008	285	54621	[HG-U133_Plus_2] Affymetrix Human Genome U133 Plus 2.0 Array	human	subtypes	18698038		435	['LOC646324', 'SFRP2', 'FAP', 'GREM1', 'INHBA', 'POSTN', 'DSPC3', 'HNT', 'GREM1', 'THBS2', 'ASPN', 'COL5A2', 'COL10A1', 'COL5A2', 'CRISPLD2', 'LRRC15', 'GJB2', 'LOX', 'POSTN', 'PRRX1', 'POSTN', 'ADAM12', 'CSPC2', 'RIS1', 'FBN1', 'FN1', 'MMP11', 'CTSK', 'CSPC2', 'FBN1', 'CCDC80', 'CSPC2', 'TIMP3', 'COL8A1', 'COL11A1', 'COL3A1', 'COL5A1', 'EDNRA', 'CSPC2', 'ALPK2', 'OLFML2B', 'PRRX1', 'CSPC2', 'COL…
Ovarian	GSE17260	2010	110	41000	Agilent-014850 Whole Human Genome Microarray 4x44K G4112F (Probe Name version)	human	survival	20300634	PMC2837379	88	['ADK', 'AGR2', 'AQP10', 'ARAP1', 'ARFGEF2', 'AUP1', 'B4GALT5', 'BCL2L12', 'C11orf16', 'C13orf3', 'C17orf53', 'C1orf230', 'C20orf177', 'C4BPA', 'CCDC19', 'CCDC9', 'CCL13', 'CD70', 'CD97', 'CIB2', 'CLDN10', 'CSE1L', 'DERL1', 'DIAPH3', 'DLG3', 'DNAH2', 'DNAH7', 'DUSP4', 'E2F2', 'EHD1', 'FAM135A', 'FAM176A', 'FILIP1', 'FOXA2', 'FOXJ1', 'GART', 'GPIHBP1', 'HK2', 'HLA-DMB', 'IKZF4', 'IL23A', 'KDELR1',…
Ovarian	GSE12471	2008	39	8793	[HG-Focus] Affymetrix Human HG-Focus Target Array	human	subtypes	16087957		2	['Serpina5', 'Dusp4 ']
Colorectal	GSE70468	2016	28	50599	Agilent-039494 SurePrint G3 Human GE v2 8x60K Microarray 039381 (Probe Name version)	human	treatment-effect	27053631	PMC5530491	48	['ADAMTS8', 'DKFZP547L112', 'LINC00176', 'S100A4', 'ANXA2', 'EFTUD1', 'LOC728392', 'SEMA3B', 'APBB1IP', 'FLJ22184', 'LYNX1', 'SNORA71A', 'C15orf48', 'FOXB1', 'MAPK13', 'SP8', 'CCDC3', 'G0S2', 'MON1B', 'SSTR3', 'CCL11', 'HMCN1', 'NACAP1', 'TMEM95', 'CD14', 'IDH2', 'NID2', 'TOR2A', 'CD82', 'IGF1', 'NPTX2', 'YJEFN3', 'CH25H', 'IGFBP3', 'PCSK1N', 'ZFP36', 'CLMN', 'IGFLR1', 'POSTN', 'ZNF205', 'CXCL12'…
Colorectal	GSE35602	2012	34	41078	Agilent-014850 Whole Human Genome Microarray 4x44K G4112F (Probe Name version); Agilent-019118 Human miRNA Microarray 2.0 G4470B (miRNA ID version)	human	stroma_vs_epithelium	22452939		103	['IL10RA', 'TNFRSF17', 'LIFR', 'CXCL12', 'BMP2', 'CNTFR', 'IL6R', 'PDGFRA', 'TNFRSF13B', 'XCL1', 'CTF1', 'XCL2', 'CCR9', 'TGFBR2', 'CCL16', 'IFNA2', 'GHR', 'IFNW1', 'IL15', 'LEP', 'BMPR1B', 'FASLG', 'CCL13', 'CCL5', 'IL9R', 'IL18R1', 'IL29', 'TNFRSF19', 'TSLP', 'IL25', 'WNT10A', 'BMP2', 'BMP6', 'BMP5', 'WNT9A', 'WNT1', 'CSNK1A1', 'WNT7B', 'BMP8A', 'HHIP', 'KEGG', 'CASP8', 'COL4A4', 'WNT10A', 'BCL…
Colorectal	GSE5851	2008	80	22277	[HG-U133A_2] Affymetrix Human Genome U133A 2.0 Array	human	metastasis Localization	17664471
Colorectal	GSE33113	2011	96	54675	[HG-U133_Plus_2] Affymetrix Human Genome U133 Plus 2.0 Array	human	invasiveness/metastasis	no author signature included		no author signature included
Colorectal	GSE27854	2012	115	54675	[HG-U133_Plus_2] Affymetrix Human Genome U133 Plus 2.0 Array	human	invasiveness/metastasis	23065711		3	['NUCKS1', 'SYNPR ', 'TMEM63A']
Colorectal	GSE12945	2009	62	22283	[HG-U133A] Affymetrix Human Genome U133A Array	human	survival	19399471	PMC2688022	113	['ABCG2', 'ABTB2', 'ACCN4', 'ADAM19', 'AGGF1', 'ANKRD40', 'ANPEP', 'AR', 'ARL1', 'ARL6IP4', 'ARMC9', 'ASCL3', 'ASNS', 'ATN1', 'AVEN', 'AXL', 'B4GALNT1', 'BACH2', 'BAX', 'BIN1', 'BIRC5', 'BTG2', 'C12orf29', 'C12orf43', 'C19orf2', 'C1QB', 'C4orf19', 'CASP10', 'CCL16', 'CCRK', 'CDC14A', 'CHRDL1', 'CHRNA4', 'CLDN16', 'CNIH4', 'CNKSR1', 'COMP', 'CORO2B', 'COX7C', 'CPNE1', 'CRISPLD2', 'CTSL', 'CYLC1', …
Colorectal	GSE26906	2011	90	54675	[HG-U133_Plus_2] Affymetrix Human Genome U133 Plus 2.0 Array	human	metastasis Localization	no author signature included		no author signature included
Colorectal	GSE37892	2012	130	54675	[HG-U133_Plus_2] Affymetrix Human Genome U133 Plus 2.0 Array	human	grading/stage	26502222		11	['CALR', 'FKBP8', 'FKBP8', 'RAB11B', 'RPL23A', 'EEF1D', 'RPL27A', 'RPL38', 'RPL38', 'EME1', 'RPL14']
Pancreatic	GSE42270	2012	12	54675	[HG-U133_Plus_2] Affymetrix Human Genome U133 Plus 2.0 Array	human	culture_type	23896173		28	['ATP9A', 'ASPM', 'ACOX3', 'CDC45L', 'SLC40A1', 'AGR2', 'ATP11C', 'FAM72A', 'PLA2610', 'MATN2', 'APITD1', 'KIF11', 'HPGD', 'HMMR', 'ELF3', 'PTTG1', 'UPP1', 'CCNB2', 'CREG1', 'ARSD', 'CENPN', 'SMC4', 'DLGAP5', 'PIK???1', 'TLR3', 'TWIST1', 'GCLM', 'CTSS']
Pancreatic	GSE58307	2014	20	45101	[Mouse430_2] Affymetrix Mouse Genome 430 2.0 Array	mouse	Kras	no author signature included		no author signature included
Bladder	GSE13507	2010	256	43148	Illumina human-6 v2.0 expression beadchip	human	invasiveness/metastasis	20421545		1	['E2F1']
Leukemia	GSE79196	2018	189	54675	[HG-U133_Plus_2] Affymetrix Human Genome U133 Plus 2.0 Array	human	B-CLPD	28522579	PMC5685223	80	['FMOD', 'KSR2', 'EBF1', 'PHTF1', 'LEF1', 'CD200', 'PLEKHG4B', 'SOX11', 'HDGFRP3', 'MEX3B', 'GTF2IRD1', 'CCND2', 'EMP1', 'IL1R2', 'MYOF', 'SCN1B', 'AICDA', 'ANXA1', 'MME', 'SLC2A5', 'PRDM15', 'SMAD1', 'AFF2', 'DGKD', 'SLC45A3', 'CXCR4', 'CSTF1', 'LRP1B', 'CAMSAP2', 'MS4A14', 'TRPM2', 'CCDC85A', 'SNCB', 'NLGN4X', 'ADTRP', 'CLNK', 'FILIP1L', 'CTLA4', 'IGSF3', 'PLEKHG4B', 'HDGFRP3', 'CNN3', 'PON2', …
Leukemia	GSE11877	2009	207	54675	[HG-U133_Plus_2] Affymetrix Human Genome U133 Plus 2.0 Array	human	TumorLocalization	no author signature included		no author signature included
Leukemia	GSE13204	2009	2096	1756	[HG-U133_Plus_2] Affymetrix Human Genome U133 Plus 2.0 Array; Roche AmpliChip Leukemia Custom Microarray	human	subtypes	20406941	PMC5569671	4	['CD3G', 'CD19', 'CD33', 'HLA-DRA']
Leukemia	GSE17459	2010	112	54675	[HG-U133A] Affymetrix Human Genome U133A Array; [HG-U133_Plus_2] Affymetrix Human Genome U133 Plus 2.0 Array	human	DS_ALL	19965641		8	['CRLF2', 'IGJ', 'CRLF2', 'USP32', 'RRAGD', 'HNRNPR', 'BCL6', 'IL7RA']
Leukemia	GSE14618	2009	50	54675	[HG-U133A] Affymetrix Human Genome U133A Array; [HG-U133_Plus_2] Affymetrix Human Genome U133 Plus 2.0 Array	human	remission/relapse	no author signature included		no author signature included
Leukemia	GSE18026	2009	7	22283	[HG-U133A] Affymetrix Human Genome U133A Array	human	CLL	19745069	PMC2774554	19	['XYLB', 'MEOX2', 'KCNE 1L', 'BIK', 'TF', 'SGEF', 'CCR3', 'AFAP', 'BBS7', 'CRISP3', 'NPAS1', 'CDH1', 'NCR2', 'Cig5', 'WNT5A', 'FLJ', 'IL 1R1', 'PKP4', 'SLC???1']
Leukemia	GSE18673	2009	10	22277	[HG-U133A_2] Affymetrix Human Genome U133A 2.0 Array	human	SB559457_vs_rhTpo	19880492		2	['GAPDH ', 'REDD1']
Leukemia	GSE13693	2009	9	45101	[Mouse430_2] Affymetrix Mouse Genome 430 2.0 Array	mouse	hematopoietic_status	no author signature included		no author signature included
Leukemia	GSE13692	2009	8	45101	[Mouse430_2] Affymetrix Mouse Genome 430 2.0 Array	mouse	hematopoietic_status	no author signature included		no author signature included
Leukemia	GSE13690	2009	38	45101	[Mouse430_2] Affymetrix Mouse Genome 430 2.0 Array	mouse	cancerVSnonCancer	19200802	PMC2670853	645	['EG619719', 'AI447881', 'AI467606', 'AASDHPPT', 'ACP6', 'ACTR2', 'CENTA2', 'ADD3', 'AGPAT5', 'AKNA', 'AKR7A5', 'AMPD3', 'ANGPTL4', 'ANXA1', 'ANXA7', 'AP1G2', 'AP2A2', 'APH1B', 'APOBEC1', 'APOB48R', 'ARHGAP30', 'ARPC2', 'ATAD3A', 'ATP13A2', 'ATP5B', 'ATP7A', 'B4GALT1', 'BC028528', 'BCAS2', 'BCL10', 'BMF', 'BST1', 'BTG1', 'C5AR1', 'CACYBP', 'CAD', 'CALCRL', 'CALU', 'CAMTA2', 'CBX5', 'CCDC6', 'CCDC…
Leukemia	GSE12417	2008	79	54675	[HG-U133A] Affymetrix Human Genome U133A Array; [HG-U133B] Affymetrix Human Genome U133B Array; [HG-U133_Plus_2] Affymetrix Human Genome U133 Plus 2.0 Array	human	TumorLocalization	33225420	PMC7817567	27	['KIAA0125', 'FLT3-ITD ', 'FLT3-TKD ', 'N-RAS ', 'K-RAS ', 'PTPN11 ', 'KIT ', 'CEBPA', 'PTD ', 'IDH2 ', 'TET2 ', 'DNMT3A ', 'RUNX1', 'TP53', 'PCLO', 'ASXL1', 'BCORL1', 'CMYA5', 'TKD', 'NRAS', 'KRAS', 'IDH1', 'WT1', 'MUC16', 'SMC3', 'NPM1', 'NF1']
Prostate	GSE6099	2006	104	20001	Chinnaiyan Human 20K Hs6	human	grading/stage	17173048		38	['KIAA1450', 'KIAA1450', 'TLE1', 'MMP17', 'MYO6', 'C20orf139', 'CRYM', 'CSTB', 'SLC25A6', 'ZFX', 'NOLA3', 'EPRS', 'MRPS33', 'LGALS3', 'HLA-DOB', 'LOC120224', 'HINT1', 'ITPR2', 'RAPGEF6', 'C19orf2', 'LRRFIP2', 'THPO', 'IGF1R', 'MAP2K2', 'NRP2', 'WWTR1', 'FAH', 'FLJ31204', 'MN1', 'MALAT1', 'FLJ21963', 'LOC133957', 'HAPLN1', 'ROB01', 'SLC7A5', 'HLA-DOA', 'DEFB129', 'PRO2949']
Prostate	GSE3325	2005	19	54676	[HG-U133_Plus_2] Affymetrix Human Genome U133 Plus 2.0 Array	human	grading/stage	16286247		51	[‘AURKA’,’EZH2’,’NUP62’,‘LAP2’,‘RalA’,‘Ubc9’,‘XPO’,‘p16INK4A’,‘MSH2’,‘Vti1B’,‘Uba2’,‘BAF170’,‘KRIP-1’,‘OCLN’,‘MCM6’,‘Ran’,‘SAPK’,‘DRBP76’,‘Csk’,‘ERAB’,‘STMN1’,‘STMN’,‘ICBP90’,‘KPNA2’,‘Cdk4’,‘BM28’,‘RAB27’,‘NEXN’,‘PSA’,‘PAP’,‘PRSS8’,‘MLCK’,‘Sek1’,‘ACT1’,‘MYPT1’,‘LIMK’,‘CRP1’,‘ITGA5’,‘ABP280’,‘Casp7’,‘MMP23’,‘MSActin’,‘GKAP’,‘3PK’,‘cIAP’,‘CAV2’,‘TGFB1I1’,‘PAXILLIN’,‘AMACR’,‘CRYAB’,‘c-FLIP’]
Prostate	GSE68555	2015	151	12626	[HG_U95A] Affymetrix Human Genome U95A Array; [HG_U95B] Affymetrix Human Genome U95B Array; [HG_U95C] Affymetrix Human Genome U95C Array	human	cancerVSnonCancer	15254046		21	['AMACR', 'Hepsin', 'PSCA', 'PSMA', 'ST7', 'BMP6', 'POV1', 'CDH1', 'KLK1', 'Pim-1', 'STMN', 'TNFR 6', 'CDKN1B', 'CD44', 'GSTp', 'ANXA2', 'CAV1', 'BIN 1', 'EZH2', 'FOS', 'JUN']
Prostate	GSE70770	2015	293	47324	[GenomeWideSNP_6] Affymetrix Genome-Wide Human SNP 6.0 Array; Illumina HumanHT-12 V4.0 expression beadchip; Illumina HumanOmni2.5-8 BeadChip	human	grading/stage	26950096		32	['KRT8', 'HOXA13', 'C14orf39', 'CATSPERG', 'FAM101B', 'CTBP2', 'VARS2', 'S100A7A', 'GOLPH3L', 'ITGA6', 'PAIP1', 'C1QL4', 'TRIM8', 'HLA-C', 'ANKRD40', 'LAS1L', 'ZNF131', 'YIPF6', 'NIP7', 'DAGLA', 'OGT', 'AR', 'FOXA1', 'CTCF', 'NR3C1', 'E2F1', 'HOXB13', 'ERG', 'SPI1', 'ETV1', 'TCF7L2', 'RUNX2']
Prostate	GSE72920	2015	30	47324	Illumina HumanHT-12 V4.0 expression beadchip	human	grading/stage	no author signature included		no author signature included
Prostate	GSE19426	2010	54	24527	Illumina HumanRef-8 v3.0 expression beadchip	human	metastasis Localization	22585994	PMC3523361	67	['ITGA10', 'THERSF25', 'EFEMP2', 'ITGB4', 'PFKFB4', 'COL4A5', 'IL23A', 'COL6A1', 'THFSF10', 'LAMB2', 'COL8A1', 'LAMA3', 'TNFSF14', 'COL4A5', 'IL10', 'COL3A1', 'COL6A2', 'COL1A1', 'LTBP4', 'COL7A1', 'ITGB2', 'PFKFB3', 'LIF', 'COL6A2', 'LAMC2', 'CSF2RA', 'CCR6', 'LAMA5', 'PFKL', 'EPHA1', 'TRAF5', 'NRP1', 'LAMC1', nan, nan, nan, nan, nan, nan, nan, nan, nan, nan, nan, nan, nan, nan, nan, nan, nan, n…
Prostate	GSE18684	2010	96	17183	Illumina human-6 v2.0 expression beadchip	human	androgen	21602788	PMC3155295	3232	['PRKCA', 'TNFRSF21', 'FOXD4L1', 'SLC44A1', 'TMEM144', 'C4orf18', 'NCAPD3', 'KRT8', 'CADPS2', 'PEG3', 'NDRG1', 'GPER', 'ABCC4', 'SLC41A1', 'FRAP1', 'TMEM79', 'MANEA', 'PKIB', 'ACSL3', 'LRRN1', 'TULP4', 'CXCR7', 'VTA1', 'MANEA', 'FSCN1', 'WIPI1', 'FECH', 'TGM3', 'PNLIP', 'AP1B1', 'PCYT2', 'GLYATL2', 'MT1G', 'CTBP1', 'COLEC12', 'WWC1', 'THYN1', 'ORM1', 'PACS1', 'CBLN2', 'SMS', 'GLUD1', 'AFF3', 'ST6…
Prostate	GSE21887	2010	12	54676	[HG-U133_Plus_2] Affymetrix Human Genome U133 Plus 2.0 Array	human	androgen	23260764		190	['EP4', 'LUM', 'NPRC', 'GRIN3A', 'NLGN1', 'CDC68', 'TFPI', 'LIPB', 'UNDT11', 'EIF1AY', 'DHCR24', 'CUX2', 'GDF15', 'MEP1A', 'PECI', 'EPB41L4B', 'TMPRSS2', 'TNFSF10', 'STXBP5', 'ANKH', 'FASN', 'F5', 'DISC1', 'DDIT4', 'SEC61A1', 'EHF', 'GFM1', 'LEPREL1', 'CDC2', 'HSD17B4', 'CROT', 'SERP1', 'AGR2', 'SLC26A2', 'STIL', 'CAB39L', 'SMPDL3B', 'GATAD2A', 'PDIA5', 'PTK2', 'NUCB2', 'AUTS2', 'USP54', 'KLK3', …
Prostate	GSE2443	2005	20	22284	[HG-U133A] Affymetrix Human Genome U133A Array	human	androgen	16203770	PMC1432092	171	['LMO2', 'VWF', 'PECAM1', 'THSP1', 'EDG4', 'SDC2', 'TEK', 'BPAG1', 'CDH11', 'FN1', 'TRAF5', 'GRIM19', 'NMP200', 'MCL1', 'GADD45B', 'GADD45G', 'REA', 'KLK2', 'KLK3', 'GREB1', 'COX8', 'COX7C', 'SOD2', 'EIF4EL3', 'NOV', 'MIF', 'TACSTD2', 'STAT5B', 'ST3GALVI', 'LUC7A', 'SF3B1', 'KIAA0970', 'PNAS-4', 'SFRS11', 'HNRPH3', 'PTMA', 'UBE3A', 'SFRS7', 'FLJ10283', 'EIF4EL3', 'NMT2', 'COPS6', 'KIAA0759', 'MRP…
Prostate	GSE35988	2012	88	41001	Agilent-014850 Whole Human Genome Microarray 4x44K G4112F (Probe Name version); Agilent-012391 Whole Human Genome Oligo Microarray G4112A (Probe Name version); Agilent-014698 Human Genome CGH Microarray 105A (G4412A) [Probe Name version]	human	grading/stage	22722839	PMC3396711	9	['TP53', 'AR', 'ZFHX3', 'RB1', 'PTEN', 'APC', 'MLL2', 'OR5L1', 'CDK12']
Prostate	GSE24691	2011	14	25698	Illumina MouseRef-8 v2.0 expression beadchip	mouse	androgen	21575859	PMC3142785	160	['AACS', 'AARS', 'ABO', 'ACSS1', 'ACTG2', 'ADD1', 'AGPAT3', 'ALDH1L2', 'ALG3', 'ALOX12', 'AKP2', 'AMIGO3', 'ANK1', 'APOF', 'APPL2', 'ARHGDIG', 'BCL2L2', 'BEX4', 'C1QB', 'C1QC', 'C2CD3', 'CASP4', 'ELA1', 'CMAS', 'D1BWG0212E', 'COL7A1', 'COPZ2', 'CRABP1', 'EFCAB4A', 'CREB3L4', 'CRELD2', 'CXADR', 'CXCL12', 'CXCL17', 'CYP2F2', 'CYTIP', 'D030018L15RIK', 'DDIT4', 'DEFB10', 'DEFB2', 'EG432867', 'DERL3',…
Liver	GSE84044	2016	124	54675	[HG-U133_Plus_2] Affymetrix Human Genome U133 Plus 2.0 Array	human	grading/stage	28262670	PMC5337978	599	['MROH2A', 'CXCL9', 'CXCL10', 'CXCL11', 'IGLC1', 'CXCL6', 'IGLC1', 'HKDC1', 'RRM2', 'SPP1', 'CCL19', 'EPCAM', 'CXCL11', 'FCGR1B', 'IGK', 'CYAT1', 'TYMS', 'FABP5', 'STAT1', 'LYZ', 'MROH2A', 'COL1A2', 'CXCR4', 'RRM2', 'LGALS3', 'IGLV1-44', 'SOX9', 'MROH2A', 'IGKV1-17 ', 'FAT1', 'DCDC2', 'CCL20', 'CKAP2', 'COL1A1', 'TRBC1', 'LOC101928620', 'ANKRD22', 'SLAMF7', 'MIR155 ', 'PTPRC', 'C5orf27', 'FCGR1A …
Liver	GSE10143	2008	387	6144	Human 6k Transcriptionally Informative Gene Panel for DASL	human	survival	18923165	PMC2963075	186	['ALDH9A1', 'TTR', 'RLF', 'IMPA1', 'PFKFB1', 'ACSM3', 'ADRA2B', 'PTPN2', 'PSMB3', 'PPPIRIA', 'TMEM97', 'PKLR', 'RPSKAS', 'CYB5A', 'SCG5', 'TXN2', 'PLG', 'SCSDL', 'AR', 'IGF1', 'SUCLGI', 'HAAO', 'C9', 'TAFIC', 'CPOX', 'XPA', 'HABP2', 'GHR', '????', 'AKRIDI', 'ADHS', 'AARS', 'C8B', 'MGC29506', 'ATP6AP2', 'DOCK4', 'PROS1', 'ZBTB17', 'DADI', 'TIMMSA', 'HMGCL', 'C4BPB', 'TRAF6', 'EIF2B1', 'LIPC', 'PIG…
Liver	GSE63898	2015	396	49386	[HG-U219] Affymetrix Human Genome U219 Array	human	cirrhosisVShcc	25645722		135	['FOXD3', 'NKX6-2', 'NKX6-2', 'ZSCAN1', 'PTPRN2', 'CELSR1', 'SALL3', 'SPAG6', 'RSPH9', 'CHGA', 'NKX6-2', 'BARHL2', 'NKX6-2', 'GBX2', 'NKX6-2', 'ZSCAN18', 'NKX6-2', 'CLDN10', 'ZNF397OS', 'RIMS2', 'TRIL', 'NKX6-2', 'KCNA7', 'UTF1', 'WDR8', 'PUS3', 'DDX25', 'PPP1R14A', 'PPP1R14A', 'PPP1R14A', 'NKX6-2', 'CELSR1', 'KCNC4', 'PKDREJ', 'RIMS2', 'FZD7', 'TBX4', 'RPP25', 'ASCL2', 'USP44', 'LOC375196', 'RAD…
Liver	GSE94417	2018	195	49386	[HG-U219] Affymetrix Human Genome U219 Array; NanoString nCounter Elements Prognostic Alcoholic Hepatitis Signature (114-gene signature)	human	survival	29158192	PMC5847453	129	['LCN2', 'MUC13', 'TGM2', 'ILIRLI', 'SH2D3A', 'ADAPI', 'CDCP1', 'TESC', 'ANXA8L1', 'APOD', 'NPBWR1', 'FAM159A', 'CXCL1 II', 'CXCL2', 'CYP2A13', 'LRPIO', 'ARHGEFI', 'HISTIHIT', 'KRT19', 'CYBA', 'KRTZ', 'IGHAI', 'SHISA5', 'IER3', 'TMPRSS3', 'GAL3STI', 'P2RX5', 'ANXA3', 'CCDC88B', 'COL18A1-', 'ASI', 'SLPI', 'CAPG', 'LAMC3', 'PRRX2', 'GPC3', 'IL411', 'FL141423', 'TSPAN8', 'EFNAS', 'C19orf76', 'MRAP',…
Liver	GSE28619	2012	22	54675	[HG-U133_Plus_2] Affymetrix Human Genome U133 Plus 2.0 Array	human	cancerVSnonCancer	22637703	PMC4064940	38	['SPP1', 'LOXL4', 'COL1A2', 'PDZK1IP1', 'MMP7', 'THBS2', 'COL1A1', 'COL5A1', 'ANXA2', 'COL4A1', 'TIMP1', 'COL3A1', 'COL4A2', 'LAMA2', 'COL5A2', 'CCL20', 'CXCL6', 'IL32', 'CXCL8', 'TNFRSF12A', 'CXCL1', 'CXCL10', 'CXCR7', 'KRT23', 'CD24', 'KRT7', 'KRT19', 'KRT19', 'AKR1B10', 'LCN2', 'UBD', 'GOLM1', 'TACSTD2', 'TACSTD1', 'NQO1', 'RGS4', 'FABP4', 'S100P']
Liver	GSE48452	2013	73	33297	[HuGene-1_1-st] Affymetrix Human Gene 1.1 ST Array [transcript (gene) version]	human	subtypes	23931760		9	['GALNTL4', 'ACLY', 'GRID1', 'IGFBP2', 'PLCG1', 'PRKCE', 'IGF1', 'IP6K3', 'PC']
Liver	GSE73396	2016	6	25582	[HuGene-2_0-st] Affymetrix Human Gene 2.0 ST Array [CDF: hugene20st_Hs_ENTREZG.cdf, Brainarray version 19.0.0]	human	verteporfin	28249813		25	['TRIP13', 'RFC4', 'UBE2C', 'FEN1', 'RAD51AP1', 'TPX2', 'PRC1', 'TTK', 'MELK', 'MCM7', 'TOP2A', 'PCNA', 'MCM2', 'KIF20A', 'FOXM1', 'MAD2L1', 'NCAPD2', 'CDC2', 'H2AFZ', 'CCNB2', 'RNASEH2A', 'TGIF2', 'ESPL1', 'CCT5', 'CDC45']
Liver	GSE15654	2013	216	24526	Illumina HumanRef-8 WG-DASL v3.0	human	progression	23333348	PMC3633736	186	['FSHB', 'SH3GL2', 'RBM34', 'NCAPH', 'EGF', 'TRIO', 'COL6A3', 'ABLIM1', 'ITGA9', 'NTS', 'SERPINB2', 'MMP7', 'PRKG2', 'EDG4', 'NOS2A', 'EPHA4', 'SP100', 'FMO1', 'GPX2', 'ATP4B', 'IER3', 'WIPF1', 'IGFBP6', 'CTNND2', 'FBN1', 'GBA', 'ICK', 'CHERP', 'HDAC9', 'NOL7', 'IQGAP1', 'ADD3', 'ANXA3', 'HMG20B', 'SLC12A2', 'COL4A1', 'CPA3', 'KRT7', 'SERPINB8', 'NFKB2', 'AEBP1', 'TGFB1I1', 'EMP2', 'BCL2', 'PSMB9…
Liver	GSE57727	2015	62	29377	Illumina HumanHT-12 WG-DASL V4.0 R2 expression beadchip	human	cancerVSnonCancer	25557953	PMC4521774	186	['FSHB', 'SH3GL2', 'RBM34', 'NCAPH', 'EGF', 'TRIO', 'COL6A3', 'ABLIM1', 'ITGA9', 'NTS', 'SERPINB2', 'MMP7', 'PRKG2', 'EDG4', 'NOS2A', 'EPHA4', 'SP100', 'FMO1', 'GPX2', 'ATP4B', 'IER3', 'WIPF1', 'IGFBP6', 'CTNND2', 'FBN1', 'GBA', 'ICK', 'CHERP', 'HDAC9', 'NOL7', 'IQGAP1', 'ADD3', 'ANXA3', 'HMG20B', 'SLC12A2', 'COL4A1', 'CPA3', 'KRT7', 'SERPINB8', 'NFKB2', 'AEBP1', 'TGFB1I1', 'EMP2', 'BCL2', 'PSMB9…
Liver	GSE44970	2013	102	27578	Illumina HumanMethylation27 BeadChip (HumanMethylation27_270596_v.1.2)	human	subtypes	no author signature included		no author signature included
Liver	GSE44909	2013	32	27578	Illumina HumanMethylation27 BeadChip (HumanMethylation27_270596_v.1.2)	human	cancerVSnonCancer	no author signature included		no author signature included
Liver	GSE31409	2012	29	28837	[MoGene-1_0-st] Affymetrix Mouse Gene 1.0 ST Array [transcript (gene) version]	mouse	cancerVSnonCancer	no author signature included		no author signature included
Liver	GSE14520	2010	445	22268	[HG-U133A_2] Affymetrix Human Genome U133A 2.0 Array; [HT_HG-U133A] Affymetrix HT Human Genome U133A Array	human	TumorLocalization	21159642	PMC3064515	161	['ENO2', 'CENPE', 'LIMK1', 'LRP6', 'RAB8A', 'ITGA9', 'FZD2', 'VAMP3', 'RPS6KA4', 'G3BP2', 'GTF2H1', 'RAB3A', 'U2AF1', 'MATK', 'RGS20', 'MDFI', 'ENO3', 'HOXB13', 'GALK1', 'TBC1D16', 'N4BP1', 'ZNF646', 'VPS41', 'AK3', 'ALDH3B1', 'EPB42', 'STOML1', 'JMJD8', 'PDK1', 'PLD2', 'CRISPLD2', 'STUB1', 'PMAIP1', 'BASP1', 'TSHZ1', 'CDH13', 'CHGB', 'DTYMK', 'GPD2', 'JOSD1', 'ZNF605', 'SLC20A2', 'ASPH', 'LOC100…
Liver	GSE9843	2008	91	54675	[HG-U133_Plus_2] Affymetrix Human Genome U133 Plus 2.0 Array	human	grading/stage	no author signature included		no author signature included
Liver	GSE20140	2011	69	48781	Human 6k Transcriptionally Informative Gene Panel for DASL; Illumina HumanRef-8 WG-DASL v3.0; Illumina HumanHT-12 V3.0 expression beadchip [HumanHT-12_V3_0_R2_11283641_A]	human	cirrhosisVShcc	no author signature included		no author signature included
Liver	GSE17856	2010	95	25073	Agilent-014850 Whole Human Genome Microarray 4x44K G4112F (Probe Name version)	human	TumorLocalization	no author signature included		no author signature included
Liver	GSE5975	2007	238	21777	NCI/ATC Hs-OperonV2	human	EpCAM	no author signature included		no author signature included
Lung	GSE31210	2011	246	54675	[HG-U133_Plus_2] Affymetrix Human Genome U133 Plus 2.0 Array	human	survival	22080568		12	['DEPDC1', 'DEPDC1', 'FOSL2', 'MCM4', 'UBE2S', 'CD300A', 'SLITRK4', 'KRT16', 'SIGLEC9', 'DIAPH3', 'LOC152225', 'KIF19']
Lung	GSE50081	2013	181	54675	[HG-U133_Plus_2] Affymetrix Human Genome U133 Plus 2.0 Array	human	grading/stage	24305008		15	['ATP1B1', 'TRIM14', 'FAM64A', 'FOSL2', 'HEXIM1', 'MB', 'L1CAM', 'UMPS', 'EDN3', 'STMN2', 'MYT1L', 'IKBKAP', 'MLANA', 'MDM2', 'ZNF236']
Lung	GSE56757	2014	12	38223	Illumina HumanHT-12 V4.0 expression beadchip	human	p44_and_PRMT5	26988096	PMC4797332	3	['GLIPR1 ', 'WDR77', 'PRMT5']
Lung	GSE30219	2013	307	54675	[HG-U133_Plus_2] Affymetrix Human Genome U133 Plus 2.0 Array	human	grading/stage	23698379	PMC4818008	100	[‘Hs.562766’,’HORMAD1’,’GNGT1’,’ADAM12’,‘BRDT’,‘C9orf43’,‘SOX30’,‘MAGEB6’,‘LOC100287035’,‘C12orf54’,‘TKTL1’,‘TPTE’,‘RFPLUS‘,‘Hs.606987’,‘ANKRD7‘,‘C11orf65‘,‘MAGEB18‘,‘Hs.507924‘,‘ADCY10’,‘MAEL’,‘COX8C’,‘TAF7L’,‘Hs.636150’,‘Hs.659210’,‘LDHC’,‘SPINLW1’,‘DKFZp761D1918’,‘INSL4’,‘DEFB126’,‘ASZ1‘,’Hs.181895‘,‘FLJ25694‘,‘WBSCR28‘,‘C21orf105’,‘RBMY1E‘,‘SPATA22’,‘PLCZ1’,‘HIST1H3C’‘CPA5’,‘LOC613126’,‘FAM16…
Lung	GSE38944	2013	10	54675	[HG-U133_Plus_2] Affymetrix Human Genome U133 Plus 2.0 Array	human	ID1_vs_control	25028095	PMC4121302	36	['ABCG2', 'STMN3', 'CTNND1', 'RAB1B', 'PRKCA', 'RAB37', 'ID2', 'TAF13', 'RAB4B', 'GADD45B', 'ARHGAP5', 'GPD2', 'HIG2', 'PAK4', 'PAK2', 'SOX8', 'MAP3K12', 'ZNRF2', 'PAK2', 'ENO3', 'ITFG2', 'NEDD1', 'MUM1', 'MAP3K12', 'CCDC34', 'RASD1', 'CTNNA1', 'ID1', 'GSPT1', 'HIP2', 'AXL', 'GSPT1', 'NEDD1', 'TPD52', 'RGS20', 'GADD45B']
Lung	GSE37745	2012	196	54675	[HG-U133_Plus_2] Affymetrix Human Genome U133 Plus 2.0 Array	human	grading/stage	23032747		404	['ERO1L', 'KYNU', 'AGFG1', 'PFKP', 'BZRAP1', 'KYNU', 'EGLN1', 'CADM1', 'CADM1', 'MECP2', 'CADM1', 'FAM129A', 'MRPL9', 'SPOCK2', 'CDCP1', 'ARNTL2', 'MAP4K4', 'TNFRSF17', 'SLAMF1', 'HEATR2', 'SLC2A1', 'IKZF3', 'SCUBE2', 'CD79A', 'HMMR', 'ITPKB', 'HLA-DOB', 'NRAS', 'C10orf79', 'CR2', 'CD27', 'ZNF43', 'RGL1', 'SASH3', 'PPME1', 'FAM125B', 'SLC7A11', 'NAMPT', 'HMMR', 'TRBC1', 'MAGEH1', 'KCNA3', 'C7orf4…
Lung	GSE28480	2012	8	48797	Illumina HumanHT-12 V3.0 expression beadchip	human	control_VS_TITF1KD	21907921	PMC3406925	38	['SFTPB', 'MORC3', 'FGFR2', 'ADAM10', 'MAN2B2', 'TFPI2', 'SON', 'EIF2AK3', 'NCAN', 'SFTPD', 'MOCS1', 'NUP188', 'CADM1', 'PPBP', 'PRTG', 'RARRES2', 'NPC2', 'WFDC2', 'LYZ', 'F7', 'CORO1A', 'PGLYRP1', 'PPIA', 'IGFBP4', 'ADAMTS2', 'AGT', 'PNPLA2', 'ABHD14B', 'TSPAN5', 'APCS', 'AK1', 'PF4', 'PUSL1', 'LTBP2', 'VNN3', 'ANGPTL3', 'SLIT2', 'MYT1']
Lung	GSE12815	2010	27	22277	[HG-U133A] Affymetrix Human Genome U133A Array; [HG-U133A_2] Affymetrix Human Genome U133A 2.0 Array; [HT_HG-U133A] Affymetrix HT Human Genome U133A Array	human	pathway_analysis	20375364	PMC3694402	93	['KRTHB6', 'MCM3', 'ALDH6A1', 'IDH1', 'SEC13L1', 'TLE1', 'PCBD1', 'MCM4', 'MGC3265', 'RFC2', 'CBARA1', 'COL11A1', 'GSN', 'FLJ20516', 'PRIM1', 'BARD1', 'PPAT', 'CARF', 'PHYH', 'TMPRSS3', 'HOP', 'HRASLS3', 'ISOC1', 'TRIM68', 'CLDN4', 'IDH2', 'CST6', 'CDK4', 'UMPS', 'NQO1', 'KLK6', 'KLK7', 'KLK10', 'KLK11', 'MRPL17', 'CCNE1', 'CDC25A', 'H2AFX', 'HSPA1B', 'PMP22', 'CLIC3', 'MCM2', 'VGLL1', 'ACSL1', '…
Lung	GSE4115	2006	192	22215	[HG-U133A] Affymetrix Human Genome U133A Array	human	cancerVSnonCancer	17334370		72	['IL8', 'SPN', 'CD55', 'RGS1', 'PLA2G4A ', 'C6', 'DEFB1', 'TPD52', 'CD164', 'CXCL2', 'SERPINA1 ', 'FCGR3A', 'TOB1', 'PPP2CA', 'DUSP6', 'CCT2', 'PPBP', 'ATP6AP2 ', 'NUCKS1', 'PTK9', 'HDGF2', 'ANXA3', 'FGF14', 'DMD', 'NELL2', 'ACTR2', 'CPNE3', 'FOS', 'ZC3H7B', 'SOX9', 'CCDC81', 'UBXD2 ', 'ZNF354A', 'ZNF160', 'ZNF611', 'LMO4', 'YWHAE', 'LOC653471', 'TMED2', 'RPL35A', 'DNAJC12 ', 'GLT28D1', 'RAB1A', …
Lymphoma	GSE26918	2011	28	25697	Illumina MouseRef-8 v2.0 expression beadchip	mouse	MYC_tumors	22039254	PMC3245207	205	['ABCB4', 'ABI3', 'ACAA2', 'ADARB1', 'AHNAK', 'ALDH3B1', 'ALG5', 'AMD2', 'AMZ2', 'ARHGAP22', 'ARL5C', 'ARNTL', 'ARPP21', 'ASNS', 'ATP1B1', 'ATP2A3', 'AXL', 'BACH2', 'BAG3', 'BBC3', 'BCOR', 'BTRC', 'CAPN2', 'CAPSL', 'CASP4', 'CC2D1B', 'CCR6', 'CD69', 'CD80', 'CD86', 'CDC14B', 'CDC42BPB', 'CDKN2A', 'CEBPB', 'CFP', 'CHST7', 'CNP', 'COL18A1', 'COQ7', 'AXUD1', 'CSRP2', 'D12ERTD553E', 'DCTD', 'DDIT4', …
Lymphoma	GSE39134	2012	29	54675	[HG-U133_Plus_2] Affymetrix Human Genome U133 Plus 2.0 Array	human	subtypes	no author signature included		no author signature included
Lymphoma	GSE39132	2012	10	54675	[HG-U133_Plus_2] Affymetrix Human Genome U133 Plus 2.0 Array	human	Hodgkin_lymphoma	22955918		1247	['DHRS2', 'IL1R2', 'CAV1', 'IL1R2', 'C1orf34', 'PHLDA2', 'CAV1', 'LRP11', 'KRT7', 'IQCG', 'FER1L3', 'EML1', 'SNFT', 'NR2F1', 'CYFIP1', 'RNF157', 'GATA3', 'EML1', 'MGST3', 'EMR1', 'GATA3', 'DHRS2', 'COL22A1', 'ONECUT2', 'TIMP1', 'CCND2', 'CD109', 'F12', 'CAMSAP1L1', 'NRTN', 'FSCN1', 'PRAME', 'IL15', 'IL13RA1', 'MBOAT1', 'HRASLS3', 'LOC284106', 'ONECUT2', 'FER1L3', 'FNBP1L', 'GATA3', 'EOMES', 'LGAL…
Lymphoma	GSE25297	2010	14	36922	Agilent-014850 Whole Human Genome Microarray 4x44K G4112F (Probe Name version)	human	PCNSL_vs_normal	21088137		56	['CYB5R2', 'IL 17RB', 'KIF21A', 'RASGRF1', 'Not', 'MRPL20', 'PDIA2', 'C15orf41', 'RASGRF1', 'FCHO2', 'EXOC5', 'IPO5', 'GFAP', 'PDLIM5', 'DLAT', 'GOT2', 'PIGA', 'MIOX', 'HOOK3', 'SORD', 'FOXG1', 'GOT2', 'RTDR1', 'TACSTD1', 'FAM30A', 'KIAA0125', 'MYH11', 'MYH11', 'PGF', 'H19', 'CCL19', 'PLAC8', 'CCND3', 'B3GNT3', 'DPT', 'LOC284454', 'GFRA1', 'PLAC8', 'EPHA2', 'FOSL2', 'NPFFR2', 'ADCY4', 'FAM167B', …
Lymphoma	GSE20115	2010	8	54675	[HG-U133_Plus_2] Affymetrix Human Genome U133 Plus 2.0 Array	human	control_VS_CBFA2T3KD/IKKβ(EE)	20436485		3	['CSF1R ', 'CSF1', 'CBFA2T3']
Lymphoma	GSE20915	2010	10	54675	[HG-U133_Plus_2] Affymetrix Human Genome U133 Plus 2.0 Array	human	PT_vs_BR	20956803	PMC3031479	150	['PSMB5 ', 'ATF3', 'BSPRY', 'CASP3', 'CAV1', 'DDIT3', 'DNAJB9', 'F12', 'HSP90B1', 'IRF4', 'NDRG1', 'NFIL3', 'PABPC4', 'PCYT1B', 'PDIA4', 'PDK1', 'PIM2', 'PRDM1', 'TERT', 'TIMP2', 'TNFAIP3', 'TRAM1', 'TXNDC5', 'ABCG2', 'CXCL2', 'CYP2E1', 'FKBP11', 'GFI1', 'IER3', 'RRAGD', 'SDC1', 'TNFAIP3', 'UPP1', 'VDR', 'AKAP7', 'CAPS', 'CDKN1C', 'CXCL1', 'DDIT3', 'DDR1', 'FMOD', 'HYI', 'KCNH2', 'KIAA0284', 'MAP…
Lymphoma	GSE18204	2010	8	22690	[Mouse430A_2] Affymetrix Mouse Genome 430A 2.0 Array	mouse	parental_VS_splenictumor	20185581	PMC2867266	6	['GAB1', 'LCK', 'RAB27A', 'RASGRP2', 'TYROBP', 'CC19']
Lymphoma	GSE17920	2010	130	54675	[HG-U133_Plus_2] Affymetrix Human Genome U133 Plus 2.0 Array	human	grading/stage	20220182	PMC2897174	87	['UBE3A', 'CLPS', 'EMID2', 'GTSF1L', 'ATXN2L', 'MMP11', 'NCKIPSD', 'WHSC2', 'WBP4', 'EARS2', 'DGCR8', 'HUWE1', 'SLC22A14', 'PTPRF', 'DCUN1D3', 'PDE4D', 'RIPPLY2', 'NCR1', 'ERMAP', 'SHMT1', 'LPHN1', 'CD300C', 'PFDN6', 'LYPD3', 'RRAD', 'LRRC20', 'NDE1', 'AGE', 'SNAPC2', 'MID2', 'MOSC1', 'MUC1', 'SLC47A1', 'GPT2', 'NT5C2', 'LRRC14', 'ZNF581', 'FAM166B', 'ASCL1', 'CIDEC', 'ELMO3', 'FUZ', 'FGFBP2', 'C…
Lymphoma	GSE13314	2008	35	54675	[HG-U133_Plus_2] Affymetrix Human Genome U133 Plus 2.0 Array	human	MALT	18974375	PMC2628370	42	['TCF21', 'KRT19', 'KRT7', 'SCNN1A', 'AGR2', 'TACSTD2', 'CDC42BPA', 'MMP7', 'WSB1', 'SIGLEC6', 'PRO1853', 'TRAT1', 'SH2D1A', 'RNASE1', 'WNT1', 'MUC5B', 'SERPINB13', 'FN3K', 'NAT8B', 'MYCL1', 'PDYN', 'LOC728683', 'HNRPF', 'FCAR', 'ACSM1', 'EXOC7', 'CYP1A2', 'ST8SIA2', 'C1QL1', 'MXD1', 'PDGFB', 'LILRA5', 'MGAT3', 'LILRA3', 'ASB4', 'CELP', 'HOXA11', 'SEZ6L', 'TRMT1', 'TCL1B', 'BCAP29', 'SULT2A1']
Colon	GSE38713	2012	43	54675	[HG-U133_Plus_2] Affymetrix Human Genome U133 Plus 2.0 Array	human	cancerVSnonCancer	23135761		53	['ABCB11', 'ABCG2', 'ACOX1', 'ACSL4', 'ADH6', 'AQP3', 'AQP8', 'CCL18', 'CCL20', 'CD180', 'CHI3L1', 'COL1A2', 'CXCL1', 'CXCL3', 'CXCL5', 'DEFB1', 'DEFB4', 'GJA1', 'IGHG3', 'ILIB', 'ILIRN', 'ILOR', 'ILOR', 'ILS', 'IRF6', 'LILRB1', 'LILRB2', 'ME1', 'MMP1', 'MMP10', 'MMP3', 'MUC20', 'MUC4', 'MUCSB', 'NFKBIZ', 'OSTalpha', 'PRAPI', 'REGIA', 'REG4', 'RUNDC3B', 'S100P', 'SERPINB5', 'SLC16A1', 'SMAD7', 'T…
Colon	GSE43444	2014	6	45281	Illumina MouseWG-6 v2.0 expression beadchip	mouse	WT_vs_M3KO	24694019	PMC4021221	28	['ALDH3A2', 'AA881470', 'CDKN2B', 'CTSB', 'DUSP16', 'ISL1', 'MGLAP', 'MGST1', 'MRPL10', 'NANOS1', 'PDRG1', 'PISD', 'PLK1', 'PMP22', 'PSCA', 'PSMD8', 'FAM101B', 'RIOK1', 'RNASE4', 'SLC25A17', 'TMEM14C', 'TPMT', 'COPS', 'FCERLG', 'LOC384179', 'PROP', 'SIPI', 'ZPF277']
Colon	GSE17538	2009	6	45101	[HG-U133_Plus_2] Affymetrix Human Genome U133 Plus 2.0 Array; [Mouse430_2] Affymetrix Mouse Genome 430 2.0 Array	human & mouse	invasiveness/metastasis	19914252	PMC3388775	34	['CXCR7', 'AK1', 'ACTB', 'MGP', 'HES1', 'TMEM14A', 'EGR1', 'VDR', 'C6orf64', 'NQO1', 'STOX2', 'ACYP2', 'SPRY4', 'DCTD', 'TACC2', 'PDLIM5', 'CRABP1', 'MMP13', 'MYOT', 'DFNB31', 'HPSE', 'TEX11', 'SYT17', 'MUM1L1', 'SLC25A30', 'CSN3', 'NMNAT3', 'DENND2A', 'CIRBP', 'SPDYA', 'S100A3', 'PRTN3', 'C20orf74', 'HS3ST5']
Colon	GSE12841	2009	12	41058	Agilent-012391 Whole Human Genome Oligo Microarray G4112A (Probe Name version)	human	treatment-effect	19349622		156	['CD163', 'CD177', 'GADD45A', 'SLC1A3', 'IL18R1', 'FKBP5', 'SORT1', 'SAMSN1', 'ADORA3', 'TRPS1', 'ACN9', 'KLF9', 'XBP1', 'IRAK3', 'ORF1-FL49', 'CAST', 'ST6GALNAC3', 'SPFH1', 'TRPM2', 'GRINA', 'VNN1', 'SIRT5', 'HIPK2', 'CIAS1', 'PEX11G', 'CCND3', 'CDC42EP3', 'TMEM140', 'IL1R1', 'ZDHHC2', 'QSCN6', 'CPD', 'MAPK6', 'ZNF278', 'NDUFB6', 'FANCA', 'IGKC', 'GLIPR1', 'RFX5', 'TOPORS', 'TST', 'CST3', 'PSMB1…
Gastric	GSE13861	2011	90	48803	Illumina HumanWG-6 v3.0 expression beadchip	human	gastric_adenocarcinoma_or_GIST	22735568		39	['PGC', 'C9orf61', 'ADH1C', 'DGKD', 'SULT1C1', 'CTSE', 'LIPF', 'NCAM1', 'LGALS4', 'PCNA', 'TUBB', 'ILF2', 'CCL19', 'LGALS3', 'C1QB', 'MGP', 'UBE2C', 'PPP2R3A', 'H2AFZ', 'PTPRC', 'Myc', 'Ras', 'NF-kB', 'TNF-a', 'E2F', 'Wnt', 'PI3K', 'p63', 'AKT', 'CEBP-a', 'STAT3', 'VEGF', 'TGF-b', 'EGFR', 'p53', 'BRCA1', 'HER2', 'CD31', 'PPARG']
Gastric	GSE35809	2012	70	54675	[HG-U133_Plus_2] Affymetrix Human Genome U133 Plus 2.0 Array	human	subtypes	22735568		39	['PGC', 'C9orf61', 'ADH1C', 'DGKD', 'SULT1C1', 'CTSE', 'LIPF', 'NCAM1', 'LGALS4', 'PCNA', 'TUBB', 'ILF2', 'CCL19', 'LGALS3', 'C1QB', 'MGP', 'UBE2C', 'PPP2R3A', 'H2AFZ', 'PTPRC', 'Myc', 'Ras', 'NF-kB', 'TNF-a', 'E2F', 'Wnt', 'PI3K', 'p63', 'AKT', 'CEBP-a', 'STAT3', 'VEGF', 'TGF-b', 'EGFR', 'p53', 'BRCA1', 'HER2', 'CD31', 'PPARG']

## Sheet: Sheet 2 Phenotypes description
Breast
No.	Name of the phenotype	Description
1	grading/stage	“T” plus a letter or number (0 to 4) is used to describe the size and location of the tumor. (tumor stages are: TX, T0, Tis, T1, T2, T3, T4) or, The grade is representative of the "aggressive potential" of the tumor. "low grade" cancers tend to be less aggressive than "high grade" cancers. (grade I, II, III)
2	invasiveness/metastasis	Metastasis to any other organ or not.
3	node_status	Lymph node-negative means none of the axillary lymph nodes contain cancer. Lymph node-positive means at least one axillary lymph node contains cancer.
4	p53+or-	Tumors with positive p53 staining showed malignant features compared to negative tumors. In breast cancer, p53 mutation is associated with more aggressive disease and worse overall survival.
5	remission/relapse	The cancer may come back in the same place as the original cancer (local recurrence/ relapse), or it may spread to other areas of your body (distant recurrence/ relapse) and how many months it takes to come back.
6	response	Pathological complete response (pCR) is defined as the absence of residual invasive.
7	subtypes	Breast cancer has 5 molecular subtypes. Which are: Luminal A, Luminal B, Triple-negative/basal-like, HER2-enriched, Normal-like.
8	survival	Overall survival (dead or alive)
9	treatment-effect	Effect of different treatments/ drugs
10	cancerVSnonCancer	Cancer vs control
11	metastasis Localization	Metastasis of different organs
12	stromaVStumor	Stroma vs tumor (Tumor stroma, broadly defined as the non-cancer cell and non-immune cell components of tumors, is viewed traditionally as the structural components holding tumor tissues together)
Liver
No.	Name of the phenotype	Description
1	grading/stage	Barcelona clinic liver cancer (BCLC) staging or Scheuer G grading system where BCLC uses a set of criteria to guide the management of patients with hepatocellular carcinoma (HCC).
2	cirrhosisVShcc	Liver cirrhosis vs hepatocarcinoma
3	cancerVSnonCancer	Cancer vs control
4	EpCAM	Epithelial cell adhesion molecule (EpCAM) is expressed in hepatic progenitor cells and hepatocellular carcinoma (HCC), and is considered a marker of liver cancer stem cells.
5	progression	Tumor progression is the third and last phase in tumor development which is characterised by increased growth speed and invasiveness of the tumor cells.
6	subtypes	The most common subtypes are hepatocellular carcinoma (ICD10 C22. 0, cancer occurring in the liver cells), and intrahepatic bile duct carcinoma (ICD10 C22. 1, cancer originating in the sections of bile ducts that are inside the liver)
7	survival	Overall survival (dead or alive)
8	TumorLocalization	Tumors vs non-tumor
9	verteporfin	Verteporfin (VP) was initially used as a photosensitizer, able to eliminate tumor cells by the production of oxygen radicals by non-thermal light activation.
Prostate
No.	Name of the phenotype	Description
1	androgen	Androgens promote the growth of both normal and cancerous prostate cells by binding to and activating the androgen receptor, a protein that is expressed in prostate cells.
2	grading/stage	Benign, primary or metastasis cancer
3	cancerVSnonCancer	Cancer vs control or, tumor vs adjacent cell
4	metastasis Localization	Metastasis of different organs
Leukemia
No.	Name of the phenotype	Description
1	B-CLPD	B-cell lymphoproliferative disorders are conditions in the blood involving uncontrolled growth of lymphocytes. These conditions include such cancers as multiple myeloma, Hodgkin lymphoma and chronic lymphocytic leukemia (CLL), and such precursor conditions as monoclonal B-cell lymphocytosis.
2	hematopoietic_status	c-kit, receptor tyrosine kinase coding gene causes other molecular disorders which lead to myeloid leukemia. c-kit expression occurs in myeloblasts and is present in 60–80% of AML patients. Additionally, c-kit activation mutations happen in 12.8–46.1% of CBF leukemia adult patients.
3	CLL	Chronic lymphocytic leukemia (CLL)
4	cancerVSnonCancer	Cancer vs control
5	DS_ALL	Acute lymphoblastic leukemia (ALL) associated with Down syndrome (ALL-DS), is predominantly a B lymphoblastic leukemia, with only very rare cases of mature B cell ALL ( Burkitt leukemia) and T-cell ALL.
6	TumorLocalization	Peripheral blood vs bone marrow.
7	remission/relapse	Remission or failure
8	SB559457_vs_rhTpo	Two different types of treatments: SB559457, a nonpeptidyl vs recombinant human thrombopoietin (rhTPO)
9	subtypes	The major 4 types of leukemia are: 1) Acute lymphocytic leukemia (ALL) 2) Acute myelogenous leukemia (AML) 3) Chronic lymphocytic leukemia (CLL) 4) Chronic myelogenous leukemia (CML)
Lung
No.	Name of the phenotype	Description
1	cancerVSnonCancer	Cancer vs control
2	grading/stage	Lung cancer is categorized into two main histological groups: small cell lung carcinoma (SCLC, 15% of all lung cancers) and non-SCLC (NSCLC, 85% of all lung cancers). NSCLCs are generally subcategorized into adenocarcinoma, squamous cell carcinoma (SqCC), and large cell carcinoma.
3	ID1_vs_control	ID1 vs control (Id1 promotes carcinogenesis and metastasis, and predicts prognosis of non-small cell lung cancer (NSCLC))
4	p44_and_PRMT5	Analysis of genes regulated by p44/wdr77 and PRMT5 in lung cancer cells.
5	pathway_analysis	PI3K pathway activity in the normal airway of smokers with lung cancer, and in smokers with airway dysplasia.
6	survival	Overall survival (dead or alive)
7	control_VS_TITF1KD	Titf1/Nkx2-1 is a master transcription factor in cells from the peripheral airways and a known lineage-survival oncogene in lung cancer was identified in plasmas of mouse models of lung adenocarcinoma.
Lymphoma
No.	Name of the phenotype	Description
1	grading/stage	The stage of lymphoma describes the extent of spread of the tumor using the Roman numerals I, II, III, or IV.
2	subtypes	Most common histologic subtype was diffuse large B-cell lymphoma (DLBCL), followed by Burkitt lymphoma, extranodal marginal zone lymphoma of mucosa-associated lymphoid tissue (MALT) lymphoma, follicular lymphoma, mantle cell lymphoma, B-cell lymphoma unclassifiable with features intermediate between DLBCL and Burkitt lymphoma, and plasmablastic lymphoma.
3	Hodgkin_lymphoma	Hodgkin lymphoma (HL) is a type of lymphoma in which cancer originates from a specific type of white blood cells called lymphocytes
4	MALT	MALT vs B-cell tumors (MALT lymphoma (MALToma) is a cancer originating from B cells in the marginal zone of the MALT, and is also called extranodal marginal zone B cell lymphoma)
5	MYC_tumors	MYC is a potent oncogene initially identified as the target of the t(8;14)(q24;q32) chromosome translocation in Burkitt lymphoma.
6	parental_VS_splenictumor	Parental vs splenic tumor (Splenic marginal zone lymphoma (SMZL) is a slow-growing (indolent) B-cell non-Hodgkin lymphoma (NHL).
7	PCNSL_vs_normal	Primary CNS lymphoma (PCNSL) is a rare form of extranodal non-Hodgkin lymphoma that is typically confined to the brain, eyes, and cerebrospinal fluid without evidence of systemic spread.
8	PT_vs_BR	Bortezomib-induced resistant MCL cell lines (HBL2 BR and JEKO BR) VS corresponding parental cell lines (HBL2 PT and JEKO PT)
9	control_VS_CBFA2T3KD/IKKβ(EE)	Control vs Reh cells following transfection with shRNA targeting CBFA2T3, constitutively active IKKβ(EE), or both in combination.
Colorectal
No.	Name of the phenotype	Description
1	invasiveness/metastasis	Metastasis or not
2	metastasis Localization	Metastasis to any other organ or not.
3	grading/stage	Doctors assign the stage of the cancer by combining the Tumor, Node, and Metastasis classifications. (stage 0, I, IIA, IIB, IIC, IIIA, IIIB, IIIC, IVA, IVB, IVC)
4	stroma_vs_epithelium	Stroma or epithelium
5	survival	Overall survival (dead or alive)
6	treatment-effect	Effects of treatment
Colon
No.	Name of the phenotype	Description
1	cancerVSnonCancer	Control vs cancer or, UC (ulcerative colitis)
2	invasiveness/metastasis	Metastasis or not
3	treatment-effect	Effects of treatment.
4	WT_vs_M3KO	Wild types vs muscarinic type 3 receptor knockout (M3KO)
Ovarian
No.	Name of the phenotype	Description
1	grading/stage	The 2 distinctive serous malignant tumors, LGSC and HGSC, were prototypical type I and type II ovarian tumors, respectively
2	subtypes	Ovarian carcinomas comprise a heterogeneous group of neoplasms, the four most common subtypes being serous, endometrioid, clear cell and mucinous
3	survival	Overall survival (dead or alive)
Renal
No.	Name of the phenotype	Description
1	bap1_status	There are some less significantly mutated genes in ‘Clear-cell renal cell carcinoma’ (ccRCC)s compared with other cancers; the top four most commonly mutated genes are von Hippel-Lindau (VHL) tumor suppressor gene, polybromo-1 (PBRM1), BRCA1-associated protein 1 (BAP1), and SET domain containing 2 (SETD2)
2	metastasis	Metastasis or not
Pancreatic
No.	Name of the phenotype	Description
1	KRas	Mutant KRAS is known to be a transformative factor in prostate cancer and found to promote cancer stemness and bone metastasis. In addition, KRAS rearrangements have been shown to promote the metastatic progression of prostate cancer.
2	culture_type	Cell monolayers cultured on rBM-coated culture plastics as controls VS the transcriptomes of normal or malignant pancreatic organoids formed in three-dimensional reconstituted basement membrane (rBM).
Gastric
No.	Name of the phenotype	Description
1	gastric_adenocarcinoma_or_GIST	Gastric carcinoma (GC) is a common gastric malignant tumor originating from epithelial tissues, and gastrointestinal stromal tumor (GIST) is a type of gastrointestinal tumor with malignant potential
2	subtypes	Molecular subtypes: proliferative, metabolic & invasive.
Bladder
No.	Name of the phenotype	Description
1	invasiveness/metastasis	Muscle vs non muscle invasive cancer. (Muscle invasive bladder cancer (MIBC) is a cancer that spreads into the detrusor muscle of the bladder)

## Sheet: Sheet 3 PCA results
Cancer type	Phenotype	Dataset	AUC standard correlation on each dataset	AUC NetRank of each dataset	AUC universal signature	Number of samples in the testing set
Breast	cancerVSnonCancer	GSE22820	1	1	1	54
Breast	cancerVSnonCancer	GSE53752	1	1	1	22
Breast	treatment-effect	GSE9574	1	0.9	0.95	9
Breast	types-of-metastasis	GSE14017	1	0.96	0.93	9
Breast	types-of-metastasis	GSE14020	1	0.87	0.93	9
Breast	stromaVStumor	GSE5847	1	0.99	0.91	21
Breast	cancerVSnonCancer	GSE21444	1	0.96	0.89	12
Breast	treatment-effect	GSE54323	0.88	1	0.88	8
Breast	grading/stage	GSE22226	0.88	0.88	0.86	37
Breast	p53+or-	GSE3494	0.89	0.86	0.86	75
Breast	node_status	GSE40206	0.86	0.79	0.81	23
Breast	response	GSE4779	0.79	0.75	0.8	31
Breast	grading/stage	GSE11121	0.85	0.84	0.77	61
Breast	grading/stage	GSE25066	0.82	0.83	0.77	138
Breast	grading/stage	GSE21653	0.82	0.83	0.77	74
Breast	remission/relapse	GSE2990	0.77	0.76	0.73	38
Breast	grading/stage	GSE20685	0.75	0.75	0.71	96
Breast	survival	GSE4922	0.72	0.66	0.68	74
Breast	remission/relapse	GSE2034	0.71	0.69	0.65	85
Liver	cancerVSnonCancer	GSE44909	1	1	1	9
Liver	cancerVSnonCancer	GSE57727	1	1	1	11
Liver	cancerVSnonCancer	GSE14520	0.99	0.99	0.98	128
Liver	cirrhosisVShcc	GSE63898	0.99	0.98	0.98	117
Liver	cirrhosisVShcc	GSE20140	0.91	0.94	0.95	21
Liver	TumorLocalization	GSE17856	0.95	0.92	0.92	29
Liver	grading/stage	GSE9843	0.89	0.84	0.88	23
Liver	survival	GSE94417	0.7	0.73	0.77	32
Liver	EpCAM	GSE5975	0.88	0.85	0.76	69
Liver	survival	GSE10143	0.79	0.79	0.74	25
Liver	progression	GSE15654	0.84	0.74	0.7	64
Prostate	androgen	GSE18684	0.97	0.86	0.86	29
Prostate	grading/stage	GSE72920	1	0.95	0.85	9
Prostate	grading/stage	GSE35988	0.98	0.87	0.85	24
Prostate	cancerVSnonCancer	GSE68555	0.84	0.81	0.8	43
Prostate	grading/stage	GSE70770	0.97	0.93	0.8	59
Leukemia	cancerVSnonCancer	GSE13690	1	1	1	11
Leukemia	TumorLocalization	GSE12417	0.95	1	1	22
Leukemia	metastasis Localization	GSE14618	0.79	0.91	0.89	15
Leukemia	TumorLocalization	GSE11877	0.82	0.79	0.8	60
Lung	grading/stage	GSE37745	0.87	0.87	0.83	59
Lung	survival	GSE31210	0.75	0.8	0.77	68
Lung	cancerVSnonCancer	GSE4115	0.81	0.77	0.73	48
Lymphoma	subtypes	GSE39134	1	1	1	9
Lymphoma	MALT	GSE13314	0.95	0.95	0.95	10
Lymphoma	grading/stage	GSE17920	0.73	0.74	0.73	37
Colorectal	stroma_vs_epithelium	GSE35602	1	1	1	10
Colorectal	treatment-effect	GSE70468	1	1	0.94	8
Colorectal	invasiveness/metastasis	GSE33113	0.8	0.89	0.9	26
Colorectal	survival	GSE12945	0.84	0.84	0.82	18
Colorectal	grading/stage	GSE37892	0.9	0.9	0.78	39
Colorectal	metastasis Localization	GSE27854	0.71	0.77	0.78	32
Colon	cancerVSnonCancer	GSE38713	0.84	0.89	0.92	14
Ovarian	survival	GSE23554	1	1	1	8
Ovarian	subtypes	GSE9891	0.75	0.79	0.83	85
Ovarian	survival	GSE17260	0.76	0.78	0.83	33
Renal	bap1_status	GSE36895	0.98	0.89	0.89	21
Gastric	subtypes	GSE35809	0.91	0.91	0.96	21
Gastric	subtypes	GSE13861	1	1	0.85	26
Bladder	invasiveness/metastasis	GSE13507	0.87	0.8	0.81	50

## Sheet: Sheet 4 Mutation frequencies of
Gene ID	Name	Symbol	# SSM Affected Cases Across the GDC	# SSM Affected Cases in Cohort	# Mutations	# CNV Loss	# CNV Gain	Annotations		SSM: Simple Somatic Mutation
ENSG00000141510	tumor protein p53	TP53	4,796 / 12,922	4,796 / 9,619 (49.86%)	1423	495 / 8,606 (5.75%)	144 / 8,606 (1.67%)	Cancer Gene Census		# SSM Affected Cases Across the GDC = The number of cases where Gene is mutated ? # Cases tested for Simple Somatic Mutations
ENSG00000171862	phosphatase and tensin homolog	PTEN	1,205 / 12,922	1,205 / 9,619 (12.53%)	893	949 / 8,606 (11.03%)	203 / 8,606 (2.36%)	Cancer Gene Census		# SSM Affected Cases in Cohort = # of Cases where Gene contains Simple Somatic Mutations ? # Cases tested for Simple Somatic Mutations portal wide
ENSG00000188906	leucine-rich repeat kinase 2	LRRK2	763 / 12,922	763 / 9,619 (7.93%)	1008	276 / 8,606 (3.21%)	342 / 8,606 (3.97%)
ENSG00000148400	notch 1	NOTCH1	642 / 12,922	642 / 9,619 (6.67%)	758	303 / 8,606 (3.52%)	524 / 8,606 (6.09%)	Cancer Gene Census
ENSG00000213281	neuroblastoma RAS viral (v-ras) oncogene homolog	NRAS	552 / 12,922	552 / 9,619 (5.74%)	98	674 / 8,606 (7.83%)	254 / 8,606 (2.95%)	Cancer Gene Census
ENSG00000278540	acetyl-CoA carboxylase alpha	ACACA	495 / 12,922	495 / 9,619 (5.15%)	598	368 / 8,606 (4.28%)	403 / 8,606 (4.68%)
ENSG00000136869	toll-like receptor 4	TLR4	471 / 12,922	471 / 9,619 (4.90%)	507	177 / 8,606 (2.06%)	284 / 8,606 (3.30%)
ENSG00000084774	carbamoyl-phosphate synthetase 2, aspartate transcarbamylase, and dihydroorotase	CAD	430 / 12,922	430 / 9,619 (4.47%)	528	193 / 8,606 (2.24%)	359 / 8,606 (4.17%)
ENSG00000080503	SWI/SNF related, matrix associated, actin dependent regulator of chromatin, subfamily a, member 2	SMARCA2	382 / 12,922	382 / 9,619 (3.97%)	449	436 / 8,606 (5.07%)	431 / 8,606 (5.01%)
ENSG00000113721	platelet-derived growth factor receptor, beta polypeptide	PDGFRB	299 / 12,922	299 / 9,619 (3.11%)	331	242 / 8,606 (2.81%)	453 / 8,606 (5.26%)	Cancer Gene Census
ENSG00000164171	integrin, alpha 2 (CD49B, alpha 2 subunit of VLA-2 receptor)	ITGA2	287 / 12,922	287 / 9,619 (2.98%)	341	524 / 8,606 (6.09%)	248 / 8,606 (2.88%)
ENSG00000131747	topoisomerase (DNA) II alpha 170kDa	TOP2A	285 / 12,922	285 / 9,619 (2.96%)	310	328 / 8,606 (3.81%)	460 / 8,606 (5.35%)
ENSG00000097007	ABL proto-oncogene 1, non-receptor tyrosine kinase	ABL1	282 / 12,922	282 / 9,619 (2.93%)	312	296 / 8,606 (3.44%)	389 / 8,606 (4.52%)	Cancer Gene Census
ENSG00000082898	exportin 1	XPO1	240 / 12,922	240 / 9,619 (2.50%)	278	97 / 8,606 (1.13%)	387 / 8,606 (4.50%)	Cancer Gene Census
ENSG00000131473	ATP citrate lyase	ACLY	233 / 12,922	233 / 9,619 (2.42%)	267	363 / 8,606 (4.22%)	328 / 8,606 (3.81%)
ENSG00000142192	amyloid beta (A4) precursor protein	APP	232 / 12,922	232 / 9,619 (2.41%)	248	250 / 8,606 (2.90%)	221 / 8,606 (2.57%)
ENSG00000096384	heat shock protein 90kDa alpha (cytosolic), class B member 1	HSP90AB1	227 / 12,922	227 / 9,619 (2.36%)	225	149 / 8,606 (1.73%)	539 / 8,606 (6.26%)	Cancer Gene Census
ENSG00000120738	early growth response 1	EGR1	225 / 12,922	225 / 9,619 (2.34%)	225	242 / 8,606 (2.81%)	423 / 8,606 (4.92%)
ENSG00000010810	FYN proto-oncogene, Src family tyrosine kinase	FYN	205 / 12,922	205 / 9,619 (2.13%)	178	569 / 8,606 (6.61%)	245 / 8,606 (2.85%)
ENSG00000159251	actin, alpha, cardiac muscle 1	ACTC1	204 / 12,922	204 / 9,619 (2.12%)	202	647 / 8,606 (7.52%)	188 / 8,606 (2.18%)
ENSG00000150991	ubiquitin C	UBC	202 / 12,922	202 / 9,619 (2.10%)	236	476 / 8,606 (5.53%)	334 / 8,606 (3.88%)
ENSG00000159131	phosphoribosylglycinamide formyltransferase, phosphoribosylglycinamide synthetase, phosphoribosylaminoimidazole synthetase	GART	193 / 12,922	193 / 9,619 (2.01%)	207	104 / 8,606 (1.21%)	335 / 8,606 (3.89%)
ENSG00000166851	polo-like kinase 1	PLK1	184 / 12,922	184 / 9,619 (1.91%)	180	132 / 8,606 (1.53%)	251 / 8,606 (2.92%)
ENSG00000132170	peroxisome proliferator-activated receptor gamma	PPARG	181 / 12,922	181 / 9,619 (1.88%)	170	375 / 8,606 (4.36%)	419 / 8,606 (4.87%)	Cancer Gene Census
ENSG00000163655	guanine monphosphate synthase	GMPS	177 / 12,922	177 / 9,619 (1.84%)	191	151 / 8,606 (1.75%)	897 / 8,606 (10.42%)	Cancer Gene Census
ENSG00000114491	uridine monophosphate synthetase	UMPS	172 / 12,922	172 / 9,619 (1.79%)	176	282 / 8,606 (3.28%)	342 / 8,606 (3.97%)
ENSG00000107796	actin, alpha 2, smooth muscle, aorta	ACTA2	157 / 12,922	157 / 9,619 (1.63%)	174	653 / 8,606 (7.59%)	153 / 8,606 (1.78%)
ENSG00000197122	SRC proto-oncogene, non-receptor tyrosine kinase	SRC	148 / 12,922	148 / 9,619 (1.54%)	149	183 / 8,606 (2.13%)	294 / 8,606 (3.42%)
ENSG00000044574	heat shock 70kDa protein 5 (glucose-regulated protein, 78kDa)	HSPA5	146 / 12,922	146 / 9,619 (1.52%)	158	202 / 8,606 (2.35%)	358 / 8,606 (4.16%)
ENSG00000135114	2'-5'-oligoadenylate synthetase-like	OASL	142 / 12,922	142 / 9,619 (1.48%)	162	436 / 8,606 (5.07%)	307 / 8,606 (3.57%)
ENSG00000177606	jun proto-oncogene	JUN	138 / 12,922	138 / 9,619 (1.43%)	140	371 / 8,606 (4.31%)	337 / 8,606 (3.92%)	Cancer Gene Census
ENSG00000121691	catalase	CAT	134 / 12,922	134 / 9,619 (1.39%)	129	114 / 8,606 (1.32%)	404 / 8,606 (4.69%)
ENSG00000143878	ras homolog family member B	RHOB	128 / 12,922	128 / 9,619 (1.33%)	117	270 / 8,606 (3.14%)	368 / 8,606 (4.28%)
ENSG00000105810	cyclin-dependent kinase 6	CDK6	128 / 12,922	128 / 9,619 (1.33%)	135	166 / 8,606 (1.93%)	493 / 8,606 (5.73%)	Cancer Gene Census
ENSG00000171791	B-cell CLL/lymphoma 2	BCL2	119 / 12,922	119 / 9,619 (1.24%)	133	496 / 8,606 (5.76%)	235 / 8,606 (2.73%)	Cancer Gene Census
ENSG00000170345	FBJ murine osteosarcoma viral oncogene homolog	FOS	112 / 12,922	112 / 9,619 (1.16%)	116	437 / 8,606 (5.08%)	236 / 8,606 (2.74%)
ENSG00000102882	mitogen-activated protein kinase 3	MAPK3	110 / 12,922	110 / 9,619 (1.14%)	110	84 / 8,606 (0.98%)	400 / 8,606 (4.65%)
ENSG00000116478	histone deacetylase 1	HDAC1	110 / 12,922	110 / 9,619 (1.14%)	112	608 / 8,606 (7.06%)	359 / 8,606 (4.17%)
ENSG00000104325	2,4-dienoyl CoA reductase 1, mitochondrial	DECR1	107 / 12,922	107 / 9,619 (1.11%)	109	201 / 8,606 (2.34%)	667 / 8,606 (7.75%)
ENSG00000136244	interleukin 6	IL6	105 / 12,922	105 / 9,619 (1.09%)	110	207 / 8,606 (2.41%)	361 / 8,606 (4.19%)
ENSG00000164885	cyclin-dependent kinase 5	CDK5	99 / 12,922	99 / 9,619 (1.03%)	100	610 / 8,606 (7.09%)	486 / 8,606 (5.65%)
ENSG00000111640	glyceraldehyde-3-phosphate dehydrogenase	GAPDH	92 / 12,922	92 / 9,619 (0.96%)	97	315 / 8,606 (3.66%)	527 / 8,606 (6.12%)
ENSG00000170312	cyclin-dependent kinase 1	CDK1	92 / 12,922	92 / 9,619 (0.96%)	94	220 / 8,606 (2.56%)	302 / 8,606 (3.51%)
ENSG00000156711	mitogen-activated protein kinase 13	MAPK13	92 / 12,922	92 / 9,619 (0.96%)	88	193 / 8,606 (2.24%)	414 / 8,606 (4.81%)
ENSG00000105329	transforming growth factor, beta 1	TGFB1	83 / 12,922	83 / 9,619 (0.86%)	79	455 / 8,606 (5.29%)	340 / 8,606 (3.95%)
ENSG00000135446	cyclin-dependent kinase 4	CDK4	77 / 12,922	77 / 9,619 (0.80%)	73	170 / 8,606 (1.98%)	538 / 8,606 (6.25%)	Cancer Gene Census
ENSG00000051180	RAD51 recombinase	RAD51	77 / 12,922	77 / 9,619 (0.80%)	78	730 / 8,606 (8.48%)	144 / 8,606 (1.67%)
ENSG00000123374	cyclin-dependent kinase 2	CDK2	77 / 12,922	77 / 9,619 (0.80%)	81	209 / 8,606 (2.43%)	402 / 8,606 (4.67%)
ENSG00000187608	ISG15 ubiquitin-like modifier	ISG15	45 / 12,922	45 / 9,619 (0.47%)	43	1071 / 8,606 (12.44%)	448 / 8,606 (5.21%)
ENSG00000100300	translocator protein (18kDa)	TSPO	29 / 12,922	29 / 9,619 (0.30%)	30	390 / 8,606 (4.53%)	204 / 8,606 (2.37%)

## Sheet: Sheet 5 Drug targets
Target	Disease/phenotype	Drug	Phase	Status	Start Date
LRRK2	-	-	-	-	-
TGFB1	anemia (phenotype)	LUSPATERCEPT	Phase II	Completed	2013
TOP2A	acute lymphoblastic leukemia	DAUNORUBICIN	Phase IV	Recruiting	2012
TOP2A	acute lymphoblastic leukemia	DOXORUBICIN	Phase IV Phase III	Completed Recruiting	2010 2020
TOP2A	adult acute lymphoblastic leukemia	TENIPOSIDE	Phase IV	Completed	2004
TOP2A	acute lymphoblastic leukemia	ETOPOSIDE	Phase IV Phase III	Completed Recruiting	2008 2018
TOP2A	adult acute lymphoblastic leukemia	DOXORUBICIN HYDROCHLORIDE	Phase IV Phase III	Completed Recruiting	1993 2018
TOP2A	acute lymphoblastic leukemia	DAUNORUBICIN HYDROCHLORIDE	Phase III	Recruiting	2017
TOP2A	childhood T acute lymphoblastic leukemia	ETOPOSIDE PHOSPHATE	Phase II	Completed	2009
TOP2A	acute lymphoblastic leukemia	IDARUBICIN	Phase IV	Recruiting	2012
TOP2A	acute lymphoblastic leukemia	MITOXANTRONE	Phase IV	Completed	2003
TOP2A	acute lymphoblastic leukemia	MITOXANTRONE HYDROCHLORIDE	Phase IV	Completed	2003
TOP2A	acute lymphoblastic leukemia	VOSAROXIN	Phase I	Completed	Not given
GART	non-small cell lung carcinoma	PEMETREXED	Phase IV Phase III	Completed Recruiting	2009 2021
GART	non-small cell lung carcinoma	PEMETREXED DISODIUM	Phase IV Phase III	Completed Recruiting	2008 2020
IL6	rheumatoid arthritis	CLAZAKIZUMAB	Phase II	Completed	2011
IL6	systemic lupus erythematosus	MRA 003 US	Phase I	Completed	2002
IL6	rheumatoid arthritis	OLOKIZUMAB	Phase III	Recruiting	2017
IL6	systemic lupus erythematosus	PF-04236921	Phase II	Completed	2011
IL6	multiple myeloma	SILTUXIMAB	Phase II	Completed	2012
IL6	rheumatoid arthritis	SIRUKUMAB	Phase III	Completed	2014
DECR1	-	-	-	-	-
CAT	-	-	-	-	-
EGR1	-	-	-	-	-
PDGFRB	chronic myelogenous leukemia	DASATINIB	Phase IV	Recruiting	2019
PDGFRB	chronic myelogenous leukemia	IMATINIB	Phase IV Phase III	Completed Recruiting	2011 2015
PDGFRB	chronic myelogenous leukemia	IMATINIB MESYLATE	Phase IV	Completed	2011
PDGFRB	Blast Phase Chronic Myelogenous Leukemia, BCR-ABL1 Positive	MIDOSTAURIN	Phase II	Recruiting	2014
PDGFRB	chronic myelogenous leukemia	SORAFENIB	Phase II	Completed	2004
PDGFRB	chronic myelogenous leukemia	VATALANIB	Phase I	Completed	2004
PPARG	type II diabetes mellitus	ALEGLITAZAR	Phase III	Completed	2013
PPARG	type II diabetes mellitus	ARHALOFENATE	Phase II	Completed	2006
PPARG	type II diabetes mellitus	BALAGLITAZONE	Phase III	Completed	2007
PPARG	type II diabetes mellitus	BEZAFIBRATE	Phase II	Completed	2007
PPARG	type II diabetes mellitus	INT131	Phase II	Completed	2008
PPARG	type II diabetes mellitus	MBX-2044	Phase II	Completed	2006
PPARG	type II diabetes mellitus	MURAGLITAZAR	Phase III	Completed	2004
PPARG	type II diabetes mellitus	PIOGLITAZONE	Phase IV	Recruiting	2020
PPARG	type II diabetes mellitus	PIOGLITAZONE HYDROCHLORIDE	Phase IV	Completed	2014
PPARG	type II diabetes mellitus	RIVOGLITAZONE	Phase III	Completed	2007
PPARG	type II diabetes mellitus	ROSIGLITAZONE	Phase IV	Completed	2008
PPARG	type II diabetes mellitus	ROSIGLITAZONE MALEATE	Phase III	Completed	2003
PPARG	type II diabetes mellitus	SODELGLITAZAR	Phase II	Completed	2005
PPARG	type II diabetes mellitus	TESAGLITAZAR	Phase II	Completed	2002
MAPK13	-	-	-	-	-
BCL2	chronic lymphocytic leukemia	NAVITOCLAX	Phase II	Completed	2012
BCL2	chronic lymphocytic leukemia	OBATOCLAX	Phase I	Completed	2004
BCL2	chronic lymphocytic leukemia	OBATOCLAX MESYLATE	Phase I	Completed	2004
BCL2	chronic lymphocytic leukemia	VENETOCLAX	Phase III	Recruiting	2020
RAD51	-	-	-	-	-
HSPA5	-	-	-	-	-
XPO1	multiple myeloma	SELINEXOR	Phase II	Recruiting	2019
APP	Alzheimer's disease	ADUCANUMAB	Phase III Phase I	Enrolling by invitation Completed	2020 2016
APP	Alzheimer's disease	BAPINEUZUMAB	Phase III	Completed	2007
APP	Alzheimer's disease	CRENEZUMAB	Phase II	Recruiting	2019
APP	Alzheimer's disease	GANTENERUMAB	Phase III	Recruiting	2021
APP	Alzheimer's disease	GSK933776	Phase I	Completed	2010
APP	Alzheimer's disease	LECANEMAB	Phase III	Recruiting	2020
APP	Alzheimer's disease	PONEZUMAB	Phase II	Completed	2009
APP	Alzheimer's disease	SOLANEZUMAB	Phase III	Completed	2009
CDK5	chronic lymphocytic leukemia	AT-7519	Phase II	Completed	2012
CDK5	chronic lymphocytic leukemia	DINACICLIB	Phase III	Completed	2012
TSPO	-	-	-	-	-
TP53	-	-	-	-	-
SRC	chronic myelogenous leukemia	BOSUTINIB	Phase III Phase II	Completed Recruiting	2014 2019
SRC	chronic myelogenous leukemia	DASATINIB	Phase IV	Recruiting	2019
JUN	-	-	-	-	-
ITGA2	relapsing-remitting multiple sclerosis	VATELIZUMAB	Phase II	Terminated	2015
FYN	chronic myelogenous leukemia	DASATINIB	Phase IV	Recruiting	2019
MAPK3	neoplasm	MK-8353	Phase I	Completed	2019
MAPK3	neoplasm	RAVOXERTINIB	Phase I	Completed	2013
MAPK3	neoplasm	ULIXERTINIB	Phase II	Recruiting	2020
ACTA2	-	-	-	-	-
PLK1	acute myeloid leukemia	BI-2536	Phase II	Completed	2006
PLK1	acute myeloid leukemia	VOLASERTIB	Phase I	Completed	2012
GMPS	-	-	-	-	-
CDK6	breast cancer	ABEMACICLIB	Phase III	Recruiting	2020
CDK6	breast cancer	ALVOCIDIB	Phase I	Completed	2000
CDK6	breast cancer	PALBOCICLIB	Phase IV	Recruiting	2018
CDK6	breast cancer	RIBOCICLIB	Phase III	Recruiting	2019
CDK6	triple-negative breast cancer	UCN-01	Phase I	Completed	2001
GAPDH	-	-	-	-	-
CDK1	chronic lymphocytic leukemia	ALVOCIDIB	Phase II	Completed	2007
CDK1	chronic lymphocytic leukemia	AT-7519	Phase II	Completed	2012
CDK1	chronic lymphocytic leukemia	DINACICLIB	Phase III	Completed	2012
CDK1	chronic lymphocytic leukemia	ZOTIRACICLIB	Phase I	Completed	2012
FOS	-	-	-	-	-
CDK2	chronic lymphocytic leukemia	ALVOCIDIB	Phase II	Completed	2007
CDK2	chronic lymphocytic leukemia	AT-7519	Phase II	Completed	2012
CDK2	chronic lymphocytic leukemia	BMS-387032	Phase I	Completed	2007
CDK2	chronic lymphocytic leukemia	DINACICLIB	Phase III	Completed	2012
CDK2	chronic lymphocytic leukemia	ZOTIRACICLIB	Phase I	Completed	2012
ISG15	-	-	-	-	-
NRAS	-	-	-	-	-
OASL	-	-	-	-	-
CDK4	breast cancer	ABEMACICLIB	Phase III	Recruiting	2020
CDK4	breast cancer	ALVOCIDIB	Phase I	Completed	2000
CDK4	breast cancer	PALBOCICLIB	Phase IV	Recruiting	2018
CDK4	breast cancer	RIBOCICLIB	Phase III	Recruiting	2019
CDK4	triple-negative breast cancer	UCN-01	Phase I	Completed	2001
RHOB	-	-	-	-	-
SMARCA2	-	-	-	-	-
HSP90AB1	Gastrointestinal stromal tumor	GANETESPIB	Phase II	Completed	2010
PTEN	-	-	-	-	-
ACLY	cardiovascular disease	BEMPEDOIC ACID	Phase III	Active, not recruiting	Not given
ACACA	-	-	-	-	-
UMPS	-	-	-	-	-
HDAC1	mature T-cell and NK-cell non-Hodgkin lymphoma	BELINOSTAT	Phase II	Recruiting	2021
HDAC1	head and neck malignant neoplasia	CUDC-101	Phase I	Completed	2011
HDAC1	breast cancer	ENTINOSTAT	Phase III	Recruiting	2018
HDAC1	lymphoma	FIMEPINOSTAT	Phase II	Completed	2016
HDAC1	urothelial carcinoma	MOCETINOSTAT	Phase II	Completed	2014
HDAC1	primary myelofibrosis	PANOBINOSTAT	Phase IV	Recruiting	Not given
HDAC1	angioimmunoblastic T-cell lymphoma	ROMIDEPSIN	Phase III	Recruiting	2018
HDAC1	lung cancer	TACEDINALINE	Phase III	Completed	1999
HDAC1	multiple myeloma	VORINOSTAT	Phase III	Completed	2008
NOTCH1	metastatic colorectal cancer	BRONTICTUZUMAB	Phase I	Completed	2017
UBC	-	-	-	-	-
CAD	-	-	-	-	-
ABL1	chronic myelogenous leukemia	ASCIMINIB	Phase II	Recruiting	2020
ABL1	chronic myelogenous leukemia	BOSUTINIB	Phase III Phase II	Completed Recruiting	2014 2018
ABL1	chronic myelogenous leukemia	DASATINIB	Phase IV	Recruiting	2019
ABL1	chronic myelogenous leukemia	FLUMATINIB	Phase IV	Recruiting	2021
ABL1	chronic myelogenous leukemia	IMATINIB	Phase IV Phase III	Completed Recruiting	2011 2015
ABL1	chronic myelogenous leukemia	IMATINIB MESYLATE	Phase IV	Completed	2011
ABL1	chronic myelogenous leukemia	NILOTINIB	Phase IV Phase III	Completed Recruiting	2013 2019
ABL1	chronic myelogenous leukemia	NILOTINIB HYDROCHLORIDE MONOHYDRATE	Phase II	Recruiting	2018
ABL1	chronic myelogenous leukemia	PONATINIB	Phase III Phase II	Completed Recruiting	Not given 2019
ABL1	Blast Phase Chronic Myelogenous Leukemia, BCR-ABL1 Positive	PONATINIB HYDROCHLORIDE	Phase II	Recruiting	2011
ABL1	chronic myelogenous leukemia	REBASTINIB	Phase I	Completed	2009
ACTC1	-	-	-	-	-
TLR4	influenza	ERITORAN	Phase IV	Recruiting	2016

## Sheet: Sheet 6 Mice in universal signa
Gene_name	Human and mouse datasets	Only Human datasets	Only Mouse datasets
LRRK2	16	12	4
TGFB1	18	17	1
TOP2A	31	27	4
GART	17	14	3
IL6	17	16	1
DECR1	19	18	1
CAT	21	20	1
EGR1	17	15	2
PDGFRB	12	12	0
PPARG	15	15	0
MAPK13	15	12	3
BCL2	26	23	3
RAD51	28	25	3
HSPA5	20	17	3
XPO1	19	19	0
APP	10	8	2
CDK5	16	15	1
TSPO	20	20	0
TP53	12	10	2
SRC	19	17	2
JUN	18	16	2
ITGA2	18	18	0
FYN	17	15	2
MAPK3	15	14	1
ACTA2	15	13	2
PLK1	18	16	2
GMPS	17	15	2
CDK6	9	8	1
GAPDH	26	25	1
CDK1	21	19	2
FOS	32	29	3
CDK2	20	20	0
ISG15	20	17	3
NRAS	20	19	1
OASL	18	15	3
CDK4	29	27	2
RHOB	16	13	3
SMARCA2	11	10	1
HSP90AB1	22	18	4
PTEN	17	15	2
ACLY	18	17	1
ACACA	15	13	2
UMPS	20	18	2
HDAC1	24	24	0
NOTCH1	14	12	2
UBC	15	13	2
CAD	24	22	2
ABL1	12	12	0
ACTC1	11	10	1
TLR4	9	9	0
